# Supplementary material for: Specific Microbial Taxa and Functional Capacity Contribute to Chicken Abdominal Fat Deposition
Source: Front Microbiol. 2021 Mar 17;12:643025. doi: 10.3389/fmicb.2021.643025 (PMC8010200; doi:10.3389/fmicb.2021.643025)
Supplement: Supplementary file 15 [file Table_2.xlsx]

## Sheet: sheet1
Supplementary Table 6. The statistically significant comparisons of and their correlation coefficients and P values of the co-occurrence analysis.
Source	Target	Pearson’s correlation coefficient	P value
g__Methanobrevibacter	Unigene_00005999	0.92145	0.00114141
g__Methanobrevibacter	Unigene_00007479	0.953266	0.000246318
g__Methanobrevibacter	Unigene_00008350	0.977649	2.7447e-05
g__Methanobrevibacter	Unigene_00011643	-0.868127	0.00518122
g__Methanobrevibacter	Unigene_00012099	0.990503	2.12626e-06
g__Methanobrevibacter	Unigene_00021717	0.938678	0.00055029
g__Methanobrevibacter	Unigene_00029160	0.918847	0.00125612
g__Methanobrevibacter	Unigene_00046196	0.91904	0.00124738
g__Methanobrevibacter	Unigene_00068972	0.99423	4.78104e-07
g__Methanobrevibacter	Unigene_00071073	0.917501	0.00131834
g__Methanobrevibacter	Unigene_00073888	0.913924	0.00149321
g__Methanobrevibacter	Unigene_00076681	0.916743	0.00135419
g__Methanobrevibacter	Unigene_00078980	0.924549	0.00101398
g__Methanobrevibacter	Unigene_00078982	0.804578	0.01603
g__Methanobrevibacter	Unigene_00078984	0.925774	0.00096631
g__Methanobrevibacter	Unigene_00101230	0.914776	0.00145028
g__Methanobrevibacter	Unigene_00102989	-0.904121	0.00204808
g__Methanobrevibacter	Unigene_00102990	-0.842798	0.00860304
g__Methanobrevibacter	Unigene_00107727	-0.853753	0.00698721
g__Methanobrevibacter	Unigene_00119824	0.961369	0.000139982
g__Methanobrevibacter	Unigene_00125976	0.926528	0.000937685
g__Methanobrevibacter	Unigene_00149397	0.912095	0.00158816
g__Methanobrevibacter	Unigene_00150056	0.97114	5.87977e-05
g__Methanobrevibacter	Unigene_00157908	0.908388	0.00179253
g__Methanobrevibacter	Unigene_00157989	-0.882216	0.00373268
g__Methanobrevibacter	Unigene_00159357	0.957129	0.000190708
g__Methanobrevibacter	Unigene_00160382	0.924574	0.001013
g__Methanobrevibacter	Unigene_00178654	0.908353	0.00179455
g__Methanobrevibacter	Unigene_00184632	0.916795	0.0013517
g__Methanobrevibacter	Unigene_00184633	0.922226	0.00110855
g__Methanobrevibacter	Unigene_00187425	0.917368	0.00132459
g__Methanobrevibacter	Unigene_00188998	0.919533	0.00122521
g__Methanobrevibacter	Unigene_00200636	0.921352	0.00114557
g__Methanobrevibacter	Unigene_00200699	-0.82031	0.0126203
g__Methanobrevibacter	Unigene_00205630	0.904352	0.00203366
g__Methanobrevibacter	Unigene_00208319	0.920414	0.0011862
g__Methanobrevibacter	Unigene_00213148	0.925623	0.000972087
g__Methanobrevibacter	Unigene_00217570	0.920574	0.00117922
g__Methanobrevibacter	Unigene_00218986	0.993414	7.10674e-07
g__Methanobrevibacter	Unigene_00219356	0.907987	0.0018156
g__Methanobrevibacter	Unigene_00225656	0.974647	3.99696e-05
g__Methanobrevibacter	Unigene_00226867	0.948255	0.000333074
g__Methanobrevibacter	Unigene_00229679	0.900041	0.00231347
g__Methanobrevibacter	Unigene_00230270	0.923732	0.00104663
g__Methanobrevibacter	Unigene_00239743	0.986665	5.86926e-06
g__Methanobrevibacter	Unigene_00239749	0.97994	1.98784e-05
g__Methanobrevibacter	Unigene_00239750	0.95501	0.000220053
g__Methanobrevibacter	Unigene_00239751	0.981839	1.47719e-05
g__Methanobrevibacter	Unigene_00243952	0.921282	0.00114858
g__Methanobrevibacter	Unigene_00244172	0.93127	0.000770395
g__Methanobrevibacter	Unigene_00247966	0.921177	0.00115311
g__Methanobrevibacter	Unigene_00248789	0.930776	0.000786831
g__Methanobrevibacter	Unigene_00250085	0.922234	0.00110821
g__Methanobrevibacter	Unigene_00252258	0.944298	0.000414226
g__Methanobrevibacter	Unigene_00254537	0.947143	0.000354708
g__Methanobrevibacter	Unigene_00255240	0.923499	0.00105606
g__Methanobrevibacter	Unigene_00261720	0.922998	0.0010765
g__Methanobrevibacter	Unigene_00262871	0.9207	0.00117371
g__Methanobrevibacter	Unigene_00265720	0.916015	0.00138927
g__Methanobrevibacter	Unigene_00267605	0.924935	0.000998805
g__Methanobrevibacter	Unigene_00267606	0.918072	0.00129169
g__Methanobrevibacter	Unigene_00269597	0.917618	0.00131283
g__Methanobrevibacter	Unigene_00271599	0.916679	0.00135725
g__Methanobrevibacter	Unigene_00271600	0.919868	0.00121028
g__Methanobrevibacter	Unigene_00278191	0.918541	0.0012701
g__Methanobrevibacter	Unigene_00280417	0.920497	0.00118256
g__Methanobrevibacter	Unigene_00280418	0.924621	0.00101112
g__Methanobrevibacter	Unigene_00283384	0.92833	0.000871572
g__Methanobrevibacter	Unigene_00283543	0.914342	0.00147204
g__Methanobrevibacter	Unigene_00284364	-0.819789	0.0127251
g__Methanobrevibacter	Unigene_00284885	0.913952	0.0014918
g__Methanobrevibacter	Unigene_00292348	0.91973	0.00121642
g__Methanobrevibacter	Unigene_00293017	0.916126	0.00138385
g__Methanobrevibacter	Unigene_00293164	0.910404	0.00167938
g__Methanobrevibacter	Unigene_00293599	0.918992	0.00124954
g__Methanobrevibacter	Unigene_00296351	0.921431	0.00114219
g__Methanobrevibacter	Unigene_00306667	0.921805	0.00112629
g__Methanobrevibacter	Unigene_00308001	0.907744	0.0018297
g__Methanobrevibacter	Unigene_00309329	0.921974	0.00111917
g__Methanobrevibacter	Unigene_00309666	0.919335	0.00123408
g__Methanobrevibacter	Unigene_00309668	0.924149	0.00102988
g__Methanobrevibacter	Unigene_00309674	0.910972	0.00164838
g__Methanobrevibacter	Unigene_00309675	0.892533	0.00285814
g__Methanobrevibacter	Unigene_00311499	0.908189	0.00180394
g__Methanobrevibacter	Unigene_00312418	0.922585	0.00109357
g__Methanobrevibacter	Unigene_00313486	0.921577	0.00113597
g__Methanobrevibacter	Unigene_00314046	0.913459	0.00151699
g__Methanobrevibacter	Unigene_00316278	0.91465	0.00145657
g__Methanobrevibacter	Unigene_00316681	0.919067	0.00124614
g__Methanobrevibacter	Unigene_00316682	0.900713	0.0022683
g__Methanobrevibacter	Unigene_00316683	0.922472	0.00109826
g__Methanobrevibacter	Unigene_00317007	0.92169	0.00113117
g__Methanobrevibacter	Unigene_00317008	0.917339	0.00132595
g__Methanobrevibacter	Unigene_00317009	0.925729	0.000968024
g__Methanobrevibacter	Unigene_00317010	0.915308	0.00142385
g__Methanobrevibacter	Unigene_00317137	0.922544	0.00109528
g__Methanobrevibacter	Unigene_00318102	0.912663	0.00155826
g__Methanobrevibacter	Unigene_00321776	0.915108	0.00143372
g__Methanobrevibacter	Unigene_00324427	0.913157	0.00153256
g__Methanobrevibacter	Unigene_00327741	0.919495	0.00122688
g__Methanobrevibacter	Unigene_00328221	0.92265	0.00109087
g__Methanobrevibacter	Unigene_00328533	0.915116	0.00143334
g__Methanobrevibacter	Unigene_00328698	0.919054	0.00124674
g__Methanobrevibacter	Unigene_00328699	0.920929	0.0011638
g__Methanobrevibacter	Unigene_00328726	0.916297	0.00137558
g__Methanobrevibacter	Unigene_00329316	0.915929	0.00139345
g__Methanobrevibacter	Unigene_00332575	0.917812	0.00130376
g__Methanobrevibacter	Unigene_00332576	0.928751	0.000856587
g__Methanobrevibacter	Unigene_00332577	0.921183	0.00115282
g__Methanobrevibacter	Unigene_00332861	0.926284	0.000946878
g__Methanobrevibacter	Unigene_00335775	0.916091	0.00138558
g__Methanobrevibacter	Unigene_00336356	0.91859	0.00126785
g__Methanobrevibacter	Unigene_00336846	0.907185	0.00186236
g__Methanobrevibacter	Unigene_00340093	0.922335	0.00110401
g__Methanobrevibacter	Unigene_00340098	0.922479	0.001098
g__Methanobrevibacter	Unigene_00340320	0.917623	0.00131262
g__Methanobrevibacter	Unigene_00340321	0.913109	0.00153506
g__Methanobrevibacter	Unigene_00340950	0.922357	0.0011031
g__Methanobrevibacter	Unigene_00342930	0.92135	0.00114565
g__Methanobrevibacter	Unigene_00347848	0.926098	0.000953936
g__Methanobrevibacter	Unigene_00349630	0.916275	0.00137665
g__Methanobrevibacter	Unigene_00349785	0.915072	0.00143551
g__Methanobrevibacter	Unigene_00349872	0.912756	0.00155341
g__Methanobrevibacter	Unigene_00352761	0.913105	0.00153526
g__Methanobrevibacter	Unigene_00353333	0.923966	0.0010372
g__Methanobrevibacter	Unigene_00357693	0.923202	0.00106814
g__Methanobrevibacter	Unigene_00359243	0.918791	0.00125867
g__Methanobrevibacter	Unigene_00359642	0.917729	0.00130767
g__Methanobrevibacter	Unigene_00360790	0.921991	0.00111842
g__Methanobrevibacter	Unigene_00360931	0.926612	0.000934546
g__Methanobrevibacter	Unigene_00361748	0.923079	0.0010732
g__Methanobrevibacter	Unigene_00361875	0.918837	0.00125659
g__Methanobrevibacter	Unigene_00365332	0.923388	0.00106054
g__Methanobrevibacter	Unigene_00365572	0.918505	0.00127177
g__Methanobrevibacter	Unigene_00367998	0.917709	0.00130859
g__Methanobrevibacter	Unigene_00371555	0.919897	0.001209
g__Methanobrevibacter	Unigene_00371951	0.918988	0.00124973
g__Methanobrevibacter	Unigene_00373390	0.922658	0.00109055
g__Methanobrevibacter	Unigene_00373823	0.921603	0.00113488
g__Methanobrevibacter	Unigene_00374362	0.921716	0.00113007
g__Methanobrevibacter	Unigene_00381103	0.918278	0.00128219
g__Methanobrevibacter	Unigene_00381951	0.922153	0.00111164
g__Methanobrevibacter	Unigene_00381952	0.92219	0.00111008
g__Methanobrevibacter	Unigene_00383078	0.909468	0.00173135
g__Methanobrevibacter	Unigene_00383333	0.924512	0.00101545
g__Methanobrevibacter	Unigene_00383334	0.920332	0.0011898
g__Methanobrevibacter	Unigene_00385297	0.927377	0.000906159
g__Methanobrevibacter	Unigene_00385298	0.919606	0.00122196
g__Methanobrevibacter	Unigene_00385563	0.924527	0.00101485
g__Methanobrevibacter	Unigene_00386052	0.916996	0.00134213
g__Methanobrevibacter	Unigene_00386053	0.919185	0.00124084
g__Methanobrevibacter	Unigene_00386054	0.917945	0.0012976
g__Methanobrevibacter	Unigene_00386698	0.925967	0.000958923
g__Methanobrevibacter	Unigene_00387045	0.924598	0.00101204
g__Methanobrevibacter	Unigene_00388031	0.925625	0.000972007
g__Methanobrevibacter	Unigene_00389379	0.915246	0.00142689
g__Methanobrevibacter	Unigene_00389516	0.923475	0.00105704
g__Methanobrevibacter	Unigene_00391696	0.91922	0.00123926
g__Methanobrevibacter	Unigene_00394094	0.922	0.00111807
g__Methanobrevibacter	Unigene_00395002	0.925548	0.000975
g__Methanobrevibacter	Unigene_00395004	0.920347	0.00118916
g__Methanobrevibacter	Unigene_00395252	0.92286	0.00108221
g__Methanobrevibacter	Unigene_00401620	0.908855	0.00176588
g__Methanobrevibacter	Unigene_00401895	0.910496	0.00167436
g__Methanobrevibacter	Unigene_00404528	0.922231	0.00110837
g__Methanobrevibacter	Unigene_00406558	0.916326	0.0013742
g__Methanobrevibacter	Unigene_00408187	0.924329	0.0010227
g__Methanobrevibacter	Unigene_00408233	0.898962	0.00238723
g__Methanobrevibacter	Unigene_00408234	0.923938	0.00103834
g__Methanobrevibacter	Unigene_00408352	0.92207	0.00111511
g__Methanobrevibacter	Unigene_00408759	0.918385	0.00127725
g__Methanobrevibacter	Unigene_00410068	0.914042	0.00148723
g__Methanobrevibacter	Unigene_00410969	0.915893	0.00139516
g__Methanobrevibacter	Unigene_00414600	0.910329	0.0016835
g__Methanobrevibacter	Unigene_00415649	0.924321	0.00102303
g__Methanobrevibacter	Unigene_00417874	0.922416	0.00110062
g__Methanobrevibacter	Unigene_00420974	0.926673	0.00093224
g__Methanobrevibacter	Unigene_00421127	0.922142	0.00111209
g__Methanobrevibacter	Unigene_00421129	0.912887	0.00154656
g__Methanobrevibacter	Unigene_00422794	0.91644	0.00136872
g__Methanobrevibacter	Unigene_00425913	0.924258	0.00102553
g__Methanobrevibacter	Unigene_00425915	0.920122	0.00119905
g__Methanobrevibacter	Unigene_00425916	0.916354	0.00137287
g__Methanobrevibacter	Unigene_00430333	0.921946	0.00112034
g__Methanobrevibacter	Unigene_00431128	0.924271	0.001025
g__Methanobrevibacter	Unigene_00435257	0.921746	0.00112879
g__Methanobrevibacter	Unigene_00435717	0.921525	0.00113821
g__Methanobrevibacter	Unigene_00437287	0.918818	0.00125746
g__Methanobrevibacter	Unigene_00437288	0.919481	0.00122755
g__Methanobrevibacter	Unigene_00438473	0.929058	0.000845756
g__Methanobrevibacter	Unigene_00438474	0.918624	0.00126629
g__Methanobrevibacter	Unigene_00439143	0.914468	0.00146569
g__Methanobrevibacter	Unigene_00439880	0.924325	0.00102287
g__Methanobrevibacter	Unigene_00441110	0.903967	0.00205769
g__Methanobrevibacter	Unigene_00441993	0.923368	0.00106137
g__Methanobrevibacter	Unigene_00442227	0.922042	0.00111629
g__Methanobrevibacter	Unigene_00442236	0.90512	0.00198625
g__Methanobrevibacter	Unigene_00622687	0.986329	6.32274e-06
g__Methanobrevibacter	Unigene_00830929	-0.901527	0.00221439
g__Methanobrevibacter	Unigene_00909655	0.92511	0.000991977
g__Methanobrevibacter	Unigene_00976120	0.923235	0.00106682
g__Methanobrevibacter	Unigene_00978564	0.917046	0.0013398
g__Methanobrevibacter	Unigene_00978565	0.924144	0.00103005
g__Methanobrevibacter	Unigene_00978566	0.921311	0.00114734
g__Methanobrevibacter	Unigene_00979813	0.925357	0.00098237
g__Methanobrevibacter	Unigene_00979819	0.924371	0.00102104
g__Methanobrevibacter	Unigene_00984117	0.915304	0.00142406
g__Methanobrevibacter	Unigene_00984120	0.920624	0.00117702
g__Methanobrevibacter	Unigene_00990502	0.917599	0.00131372
g__Methanobrevibacter	Unigene_00990509	0.926221	0.000949261
g__Methanobrevibacter	Unigene_00997375	0.926811	0.000927112
g__Methanobrevibacter	Unigene_00998435	0.917868	0.00130118
g__Methanobrevibacter	Unigene_00998442	0.916695	0.00135647
g__Methanobrevibacter	Unigene_00998446	0.928593	0.000862198
g__Methanobrevibacter	Unigene_00998449	0.917404	0.00132287
g__Methanobrevibacter	Unigene_00998473	0.923537	0.00105451
g__Methanobrevibacter	Unigene_00998536	0.815117	0.0136893
g__Methanobrevibacter	Unigene_01007689	0.927211	0.000912256
g__Methanobrevibacter	Unigene_01007690	0.919876	0.00120994
g__Methanobrevibacter	Unigene_01007691	0.925144	0.000990627
g__Methanobrevibacter	Unigene_01007692	0.925161	0.000989974
g__Methanobrevibacter	Unigene_01007701	0.92819	0.000876624
g__Methanobrevibacter	Unigene_01007704	0.917794	0.00130459
g__Methanobrevibacter	Unigene_01020354	0.919811	0.00121283
g__Methanobrevibacter	Unigene_01023430	0.899296	0.00236425
g__Methanobrevibacter	Unigene_01023431	0.921565	0.00113649
g__Methanobrevibacter	Unigene_01023433	0.924222	0.00102695
g__Methanobrevibacter	Unigene_01023435	0.926351	0.000944362
g__Methanobrevibacter	Unigene_01023440	0.92252	0.00109628
g__Methanobrevibacter	Unigene_01026873	0.909854	0.00170981
g__Methanobrevibacter	Unigene_01026874	0.916157	0.00138236
g__Methanobrevibacter	Unigene_01026875	0.924843	0.0010024
g__Methanobrevibacter	Unigene_01027309	0.919686	0.00121838
g__Methanobrevibacter	Unigene_01028852	0.923587	0.00105249
g__Methanobrevibacter	Unigene_01031977	0.923002	0.00107636
g__Methanobrevibacter	Unigene_01042902	0.923464	0.00105747
g__Methanobrevibacter	Unigene_01044128	0.928431	0.000867989
g__Methanobrevibacter	Unigene_01044765	0.919145	0.00124265
g__Methanobrevibacter	Unigene_01048349	0.921262	0.00114944
g__Methanobrevibacter	Unigene_01051341	0.920718	0.00117296
g__Methanobrevibacter	Unigene_01060410	0.92042	0.00118595
g__Methanobrevibacter	Unigene_01060411	0.818592	0.0129679
g__Methanobrevibacter	Unigene_01065493	0.925628	0.000971919
g__Methanobrevibacter	Unigene_01065496	0.922478	0.00109802
g__Methanobrevibacter	Unigene_01069630	0.92067	0.00117504
g__Methanobrevibacter	Unigene_01069676	0.921391	0.00114394
g__Methanobrevibacter	Unigene_01073392	0.916437	0.00136886
g__Methanobrevibacter	Unigene_01079130	0.922618	0.00109221
g__Methanobrevibacter	Unigene_01082698	0.918021	0.00129409
g__Methanobrevibacter	Unigene_01083192	0.895053	0.00266702
g__Methanobrevibacter	Unigene_01083193	0.923562	0.00105349
g__Methanobrevibacter	Unigene_01089105	0.917961	0.00129683
g__Methanobrevibacter	Unigene_01089947	0.916716	0.0013555
g__Methanobrevibacter	Unigene_01090154	0.920815	0.00116873
g__Methanobrevibacter	Unigene_01095436	0.92621	0.000949703
g__Methanobrevibacter	Unigene_01095441	0.925836	0.000963936
g__Methanobrevibacter	Unigene_01095442	0.916755	0.00135362
g__Methanobrevibacter	Unigene_01095447	0.9216	0.00113498
g__Methanobrevibacter	Unigene_01095449	0.923578	0.00105284
g__Methanobrevibacter	Unigene_01095455	0.91095	0.00164958
g__Methanobrevibacter	Unigene_01095456	0.925659	0.00097072
g__Methanobrevibacter	Unigene_01099277	0.929464	0.000831598
g__Methanobrevibacter	Unigene_01102119	0.921234	0.00115063
g__Methanobrevibacter	Unigene_01106913	0.9237	0.00104791
g__Methanobrevibacter	Unigene_01113821	0.928489	0.000865911
g__Methanobrevibacter	Unigene_01117364	0.914405	0.00146888
g__Methanobrevibacter	Unigene_01117365	0.917161	0.00133435
g__Methanobrevibacter	Unigene_01117366	0.918457	0.00127396
g__Methanobrevibacter	Unigene_01123853	0.92112	0.00115553
g__Methanobrevibacter	Unigene_01123854	0.928694	0.000858598
g__Methanobrevibacter	Unigene_01123855	0.920884	0.00116575
g__Methanobrevibacter	Unigene_01123860	0.923495	0.00105622
g__Methanobrevibacter	Unigene_01125566	0.918839	0.00125651
g__Methanobrevibacter	Unigene_01133133	0.914638	0.00145715
g__Methanobrevibacter	Unigene_01133135	0.921837	0.00112493
g__Methanobrevibacter	Unigene_01133137	0.91263	0.00156001
g__Methanobrevibacter	Unigene_01135393	0.920132	0.00119858
g__Methanobrevibacter	Unigene_01136803	0.914753	0.00145142
g__Methanobrevibacter	Unigene_01149153	0.92315	0.00107028
g__Methanobrevibacter	Unigene_01150370	0.918105	0.00129015
g__Methanobrevibacter	Unigene_01152305	0.922584	0.00109363
g__Methanobrevibacter	Unigene_01158556	0.923987	0.00103634
g__Methanobrevibacter	Unigene_01159401	0.918769	0.00125969
g__Methanobrevibacter	Unigene_01164784	0.919121	0.00124373
g__Methanobrevibacter	Unigene_01170443	0.924656	0.00100975
g__Methanobrevibacter	Unigene_01172642	0.922055	0.00111572
g__Methanobrevibacter	Unigene_01172643	0.910835	0.00165582
g__Methanobrevibacter	Unigene_01172645	0.923844	0.00104211
g__Methanobrevibacter	Unigene_01172646	0.913478	0.00151599
g__Methanobrevibacter	Unigene_01172647	0.917512	0.00131782
g__Methanobrevibacter	Unigene_01180098	0.919461	0.00122841
g__Methanobrevibacter	Unigene_01181560	0.928334	0.000871445
g__Methanobrevibacter	Unigene_01181561	0.917703	0.00130885
g__Methanobrevibacter	Unigene_01183092	0.915557	0.00141162
g__Methanobrevibacter	Unigene_01184132	0.921503	0.00113911
g__Methanobrevibacter	Unigene_01184135	0.918996	0.00124936
g__Methanobrevibacter	Unigene_01184623	0.862582	0.0058372
g__Methanobrevibacter	Unigene_01184871	0.921341	0.00114605
g__Methanobrevibacter	Unigene_01185537	0.916785	0.00135221
g__Methanobrevibacter	Unigene_01185538	0.916471	0.00136724
g__Methanobrevibacter	Unigene_01185543	0.918897	0.00125388
g__Methanobrevibacter	Unigene_01185545	0.923357	0.00106183
g__Methanobrevibacter	Unigene_01195123	0.92304	0.0010748
g__Methanobrevibacter	Unigene_01195394	0.926281	0.000947011
g__Methanobrevibacter	Unigene_01204460	0.927836	0.000889403
g__Methanobrevibacter	Unigene_01208443	0.925314	0.000984029
g__Methanobrevibacter	Unigene_01209177	0.92583	0.000964152
g__Methanobrevibacter	Unigene_01213176	0.920501	0.0011824
g__Methanobrevibacter	Unigene_01217928	0.931262	0.000770681
g__Methanobrevibacter	Unigene_01220188	0.916127	0.00138381
g__Methanobrevibacter	Unigene_01228664	0.920252	0.0011933
g__Methanobrevibacter	Unigene_01228665	0.923682	0.00104864
g__Methanobrevibacter	Unigene_01228666	0.927542	0.000900098
g__Methanobrevibacter	Unigene_01263265	0.920256	0.00119315
g__Methanobrevibacter	Unigene_01342381	0.811806	0.0143997
g__Methanobrevibacter	Unigene_01353980	0.916356	0.00137276
g__Methanobrevibacter	Unigene_01353981	0.919501	0.00122665
g__Methanobrevibacter	Unigene_01425165	0.802008	0.0166365
g__Methanobrevibacter	Unigene_01501189	0.922547	0.00109518
g__Methanobrevibacter	Unigene_01507935	0.926144	0.000952177
g__Methanobrevibacter	Unigene_01523296	0.923613	0.00105142
g__Methanobrevibacter	Unigene_01554939	0.898774	0.0024002
g__Methanobrevibacter	Unigene_01604748	0.925719	0.000968402
g__Methanobrevibacter	Unigene_01626129	0.924737	0.00100657
g__Methanobrevibacter	Unigene_01701487	0.804319	0.0160906
g__Methanobrevibacter	Unigene_01712220	0.91436	0.00147114
g__Methanobrevibacter	Unigene_01713503	0.912189	0.00158322
g__Methanobrevibacter	Unigene_01722745	0.924339	0.00102231
g__Methanobrevibacter	Unigene_01844531	0.915276	0.00142542
g__Methanobrevibacter	Unigene_02234668	0.919521	0.00122573
g__Methanobrevibacter	Unigene_02328960	0.921012	0.00116021
g__Methanobrevibacter	Unigene_02339702	0.906358	0.00191138
g__Methanobrevibacter	Unigene_02419122	0.923321	0.00106328
g__Methanobrevibacter	Unigene_02439422	0.918422	0.00127555
s__Methanobrevibacter_woesei	Unigene_00005999	0.918284	0.00128193
s__Methanobrevibacter_woesei	Unigene_00007479	0.954445	0.000228347
s__Methanobrevibacter_woesei	Unigene_00008350	0.976949	3.00931e-05
s__Methanobrevibacter_woesei	Unigene_00011643	-0.867005	0.00530997
s__Methanobrevibacter_woesei	Unigene_00012099	0.991067	1.76994e-06
s__Methanobrevibacter_woesei	Unigene_00021717	0.939145	0.000538015
s__Methanobrevibacter_woesei	Unigene_00029160	0.915988	0.00139054
s__Methanobrevibacter_woesei	Unigene_00046196	0.916357	0.00137273
s__Methanobrevibacter_woesei	Unigene_00068972	0.994634	3.84753e-07
s__Methanobrevibacter_woesei	Unigene_00071073	0.914628	0.00145763
s__Methanobrevibacter_woesei	Unigene_00073888	0.910882	0.00165329
s__Methanobrevibacter_woesei	Unigene_00076681	0.913722	0.00150353
s__Methanobrevibacter_woesei	Unigene_00078980	0.924024	0.00103489
s__Methanobrevibacter_woesei	Unigene_00078982	0.805289	0.0158648
s__Methanobrevibacter_woesei	Unigene_00078984	0.926098	0.000953928
s__Methanobrevibacter_woesei	Unigene_00101230	0.911609	0.00161403
s__Methanobrevibacter_woesei	Unigene_00102989	-0.905865	0.00194097
s__Methanobrevibacter_woesei	Unigene_00102990	-0.843015	0.00856889
s__Methanobrevibacter_woesei	Unigene_00107727	-0.855773	0.00671238
s__Methanobrevibacter_woesei	Unigene_00119824	0.963405	0.000119186
s__Methanobrevibacter_woesei	Unigene_00125976	0.923768	0.00104516
s__Methanobrevibacter_woesei	Unigene_00149397	0.909523	0.00172827
s__Methanobrevibacter_woesei	Unigene_00150056	0.971485	5.67311e-05
s__Methanobrevibacter_woesei	Unigene_00157908	0.90532	0.00197401
s__Methanobrevibacter_woesei	Unigene_00157989	-0.883149	0.0036474
s__Methanobrevibacter_woesei	Unigene_00159357	0.958146	0.000177586
s__Methanobrevibacter_woesei	Unigene_00160382	0.921857	0.00112411
s__Methanobrevibacter_woesei	Unigene_00178654	0.905289	0.00197591
s__Methanobrevibacter_woesei	Unigene_00184632	0.913985	0.00149012
s__Methanobrevibacter_woesei	Unigene_00184633	0.919606	0.00122195
s__Methanobrevibacter_woesei	Unigene_00187425	0.914725	0.00145282
s__Methanobrevibacter_woesei	Unigene_00188998	0.916829	0.0013501
s__Methanobrevibacter_woesei	Unigene_00200636	0.918688	0.00126336
s__Methanobrevibacter_woesei	Unigene_00200699	-0.820281	0.012626
s__Methanobrevibacter_woesei	Unigene_00205630	0.901514	0.00221522
s__Methanobrevibacter_woesei	Unigene_00208319	0.917295	0.001328
s__Methanobrevibacter_woesei	Unigene_00213148	0.922777	0.00108563
s__Methanobrevibacter_woesei	Unigene_00217570	0.917944	0.00129765
s__Methanobrevibacter_woesei	Unigene_00218986	0.993745	6.08884e-07
s__Methanobrevibacter_woesei	Unigene_00219356	0.905057	0.00199014
s__Methanobrevibacter_woesei	Unigene_00225656	0.974513	4.06011e-05
s__Methanobrevibacter_woesei	Unigene_00226867	0.948732	0.000324067
s__Methanobrevibacter_woesei	Unigene_00229679	0.897522	0.00248791
s__Methanobrevibacter_woesei	Unigene_00230270	0.921044	0.00115884
s__Methanobrevibacter_woesei	Unigene_00239743	0.986387	6.2427e-06
s__Methanobrevibacter_woesei	Unigene_00239749	0.980423	1.84823e-05
s__Methanobrevibacter_woesei	Unigene_00239750	0.954341	0.000229893
s__Methanobrevibacter_woesei	Unigene_00239751	0.982294	1.3694e-05
s__Methanobrevibacter_woesei	Unigene_00243952	0.918528	0.00127068
s__Methanobrevibacter_woesei	Unigene_00244172	0.928924	0.000850478
s__Methanobrevibacter_woesei	Unigene_00247966	0.922684	0.00108946
s__Methanobrevibacter_woesei	Unigene_00248789	0.928223	0.000875434
s__Methanobrevibacter_woesei	Unigene_00250085	0.919213	0.00123959
s__Methanobrevibacter_woesei	Unigene_00252258	0.946832	0.000360922
s__Methanobrevibacter_woesei	Unigene_00254537	0.948354	0.000331187
s__Methanobrevibacter_woesei	Unigene_00255240	0.920988	0.00116125
s__Methanobrevibacter_woesei	Unigene_00261720	0.920516	0.00118173
s__Methanobrevibacter_woesei	Unigene_00262871	0.917896	0.00129988
s__Methanobrevibacter_woesei	Unigene_00265720	0.913067	0.00153721
s__Methanobrevibacter_woesei	Unigene_00267605	0.922539	0.0010955
s__Methanobrevibacter_woesei	Unigene_00267606	0.915139	0.00143219
s__Methanobrevibacter_woesei	Unigene_00269597	0.91533	0.00142279
s__Methanobrevibacter_woesei	Unigene_00271599	0.913979	0.00149039
s__Methanobrevibacter_woesei	Unigene_00271600	0.916976	0.00134312
s__Methanobrevibacter_woesei	Unigene_00278191	0.915537	0.00141261
s__Methanobrevibacter_woesei	Unigene_00280417	0.917761	0.00130615
s__Methanobrevibacter_woesei	Unigene_00280418	0.922045	0.00111618
s__Methanobrevibacter_woesei	Unigene_00283384	0.925468	0.000978089
s__Methanobrevibacter_woesei	Unigene_00283543	0.911517	0.001619
s__Methanobrevibacter_woesei	Unigene_00284364	-0.81836	0.0130154
s__Methanobrevibacter_woesei	Unigene_00284885	0.910997	0.00164703
s__Methanobrevibacter_woesei	Unigene_00292348	0.916963	0.00134372
s__Methanobrevibacter_woesei	Unigene_00293017	0.913288	0.00152582
s__Methanobrevibacter_woesei	Unigene_00293164	0.907422	0.00184845
s__Methanobrevibacter_woesei	Unigene_00293599	0.916192	0.00138066
s__Methanobrevibacter_woesei	Unigene_00296351	0.918524	0.00127088
s__Methanobrevibacter_woesei	Unigene_00306667	0.919618	0.00122142
s__Methanobrevibacter_woesei	Unigene_00308001	0.904826	0.00200433
s__Methanobrevibacter_woesei	Unigene_00309329	0.91924	0.00123836
s__Methanobrevibacter_woesei	Unigene_00309666	0.916573	0.00136233
s__Methanobrevibacter_woesei	Unigene_00309668	0.921549	0.00113718
s__Methanobrevibacter_woesei	Unigene_00309674	0.908244	0.00180083
s__Methanobrevibacter_woesei	Unigene_00309675	0.890008	0.0030584
s__Methanobrevibacter_woesei	Unigene_00311499	0.905127	0.00198582
s__Methanobrevibacter_woesei	Unigene_00312418	0.919675	0.00121887
s__Methanobrevibacter_woesei	Unigene_00313486	0.919009	0.00124881
s__Methanobrevibacter_woesei	Unigene_00314046	0.910515	0.00167334
s__Methanobrevibacter_woesei	Unigene_00316278	0.911675	0.00161052
s__Methanobrevibacter_woesei	Unigene_00316681	0.916341	0.00137348
s__Methanobrevibacter_woesei	Unigene_00316682	0.897549	0.002486
s__Methanobrevibacter_woesei	Unigene_00316683	0.919942	0.00120701
s__Methanobrevibacter_woesei	Unigene_00317007	0.918946	0.00125165
s__Methanobrevibacter_woesei	Unigene_00317008	0.914577	0.00146023
s__Methanobrevibacter_woesei	Unigene_00317009	0.923015	0.0010758
s__Methanobrevibacter_woesei	Unigene_00317010	0.912457	0.00156909
s__Methanobrevibacter_woesei	Unigene_00317137	0.919656	0.00121972
s__Methanobrevibacter_woesei	Unigene_00318102	0.909614	0.00172314
s__Methanobrevibacter_woesei	Unigene_00321776	0.912023	0.00159199
s__Methanobrevibacter_woesei	Unigene_00324427	0.910257	0.00168751
s__Methanobrevibacter_woesei	Unigene_00327741	0.917058	0.00133922
s__Methanobrevibacter_woesei	Unigene_00328221	0.919942	0.001207
s__Methanobrevibacter_woesei	Unigene_00328533	0.912291	0.00157782
s__Methanobrevibacter_woesei	Unigene_00328698	0.916362	0.00137248
s__Methanobrevibacter_woesei	Unigene_00328699	0.918094	0.0012907
s__Methanobrevibacter_woesei	Unigene_00328726	0.913602	0.00150964
s__Methanobrevibacter_woesei	Unigene_00329316	0.91292	0.00154486
s__Methanobrevibacter_woesei	Unigene_00332575	0.915132	0.00143254
s__Methanobrevibacter_woesei	Unigene_00332576	0.926224	0.000949156
s__Methanobrevibacter_woesei	Unigene_00332577	0.918525	0.00127082
s__Methanobrevibacter_woesei	Unigene_00332861	0.923647	0.00105005
s__Methanobrevibacter_woesei	Unigene_00335775	0.913267	0.00152687
s__Methanobrevibacter_woesei	Unigene_00336356	0.915657	0.0014067
s__Methanobrevibacter_woesei	Unigene_00336846	0.904094	0.00204978
s__Methanobrevibacter_woesei	Unigene_00340093	0.919642	0.00122035
s__Methanobrevibacter_woesei	Unigene_00340098	0.919852	0.00121099
s__Methanobrevibacter_woesei	Unigene_00340320	0.915179	0.00143021
s__Methanobrevibacter_woesei	Unigene_00340321	0.910197	0.00169081
s__Methanobrevibacter_woesei	Unigene_00340950	0.919796	0.00121349
s__Methanobrevibacter_woesei	Unigene_00342930	0.918609	0.00126699
s__Methanobrevibacter_woesei	Unigene_00347848	0.923501	0.00105596
s__Methanobrevibacter_woesei	Unigene_00349630	0.913644	0.00150748
s__Methanobrevibacter_woesei	Unigene_00349785	0.912264	0.00157923
s__Methanobrevibacter_woesei	Unigene_00349872	0.910051	0.00169889
s__Methanobrevibacter_woesei	Unigene_00352761	0.909894	0.00170758
s__Methanobrevibacter_woesei	Unigene_00353333	0.921342	0.00114603
s__Methanobrevibacter_woesei	Unigene_00357693	0.920992	0.00116108
s__Methanobrevibacter_woesei	Unigene_00359243	0.915877	0.00139598
s__Methanobrevibacter_woesei	Unigene_00359642	0.914812	0.00144845
s__Methanobrevibacter_woesei	Unigene_00360790	0.919671	0.00121905
s__Methanobrevibacter_woesei	Unigene_00360931	0.924197	0.00102798
s__Methanobrevibacter_woesei	Unigene_00361748	0.920458	0.0011843
s__Methanobrevibacter_woesei	Unigene_00361875	0.916005	0.00138971
s__Methanobrevibacter_woesei	Unigene_00365332	0.920476	0.00118351
s__Methanobrevibacter_woesei	Unigene_00365572	0.915782	0.0014006
s__Methanobrevibacter_woesei	Unigene_00367998	0.914973	0.00144044
s__Methanobrevibacter_woesei	Unigene_00371555	0.917077	0.00133832
s__Methanobrevibacter_woesei	Unigene_00371951	0.916196	0.00138048
s__Methanobrevibacter_woesei	Unigene_00373390	0.919874	0.00120999
s__Methanobrevibacter_woesei	Unigene_00373823	0.918996	0.00124936
s__Methanobrevibacter_woesei	Unigene_00374362	0.918944	0.00125172
s__Methanobrevibacter_woesei	Unigene_00381103	0.915476	0.0014156
s__Methanobrevibacter_woesei	Unigene_00381951	0.919632	0.00122076
s__Methanobrevibacter_woesei	Unigene_00381952	0.919922	0.00120789
s__Methanobrevibacter_woesei	Unigene_00383078	0.906867	0.0018811
s__Methanobrevibacter_woesei	Unigene_00383333	0.921984	0.00111872
s__Methanobrevibacter_woesei	Unigene_00383334	0.917692	0.00130939
s__Methanobrevibacter_woesei	Unigene_00385297	0.924993	0.000996523
s__Methanobrevibacter_woesei	Unigene_00385298	0.916996	0.00134214
s__Methanobrevibacter_woesei	Unigene_00385563	0.921804	0.00112636
s__Methanobrevibacter_woesei	Unigene_00386052	0.914062	0.00148619
s__Methanobrevibacter_woesei	Unigene_00386053	0.916476	0.001367
s__Methanobrevibacter_woesei	Unigene_00386054	0.91498	0.0014401
s__Methanobrevibacter_woesei	Unigene_00386698	0.923579	0.00105279
s__Methanobrevibacter_woesei	Unigene_00387045	0.921858	0.00112405
s__Methanobrevibacter_woesei	Unigene_00388031	0.922912	0.00108004
s__Methanobrevibacter_woesei	Unigene_00389379	0.912336	0.00157546
s__Methanobrevibacter_woesei	Unigene_00389516	0.920619	0.00117725
s__Methanobrevibacter_woesei	Unigene_00391696	0.916459	0.0013678
s__Methanobrevibacter_woesei	Unigene_00394094	0.91905	0.00124693
s__Methanobrevibacter_woesei	Unigene_00395002	0.922737	0.00108727
s__Methanobrevibacter_woesei	Unigene_00395004	0.917403	0.00132293
s__Methanobrevibacter_woesei	Unigene_00395252	0.920236	0.00119402
s__Methanobrevibacter_woesei	Unigene_00401620	0.905604	0.00195674
s__Methanobrevibacter_woesei	Unigene_00401895	0.907291	0.00185612
s__Methanobrevibacter_woesei	Unigene_00404528	0.919846	0.00121127
s__Methanobrevibacter_woesei	Unigene_00406558	0.913236	0.00152851
s__Methanobrevibacter_woesei	Unigene_00408187	0.9218	0.00112651
s__Methanobrevibacter_woesei	Unigene_00408233	0.896587	0.00255483
s__Methanobrevibacter_woesei	Unigene_00408234	0.921477	0.00114024
s__Methanobrevibacter_woesei	Unigene_00408352	0.919286	0.00123628
s__Methanobrevibacter_woesei	Unigene_00408759	0.915564	0.00141124
s__Methanobrevibacter_woesei	Unigene_00410068	0.911107	0.00164108
s__Methanobrevibacter_woesei	Unigene_00410969	0.913012	0.00154008
s__Methanobrevibacter_woesei	Unigene_00414600	0.907642	0.00183566
s__Methanobrevibacter_woesei	Unigene_00415649	0.921615	0.00113436
s__Methanobrevibacter_woesei	Unigene_00417874	0.920089	0.00120049
s__Methanobrevibacter_woesei	Unigene_00420974	0.924774	0.00100511
s__Methanobrevibacter_woesei	Unigene_00421127	0.919451	0.00122886
s__Methanobrevibacter_woesei	Unigene_00421129	0.909815	0.00171194
s__Methanobrevibacter_woesei	Unigene_00422794	0.913532	0.00151326
s__Methanobrevibacter_woesei	Unigene_00425913	0.921571	0.00113621
s__Methanobrevibacter_woesei	Unigene_00425915	0.917695	0.00130922
s__Methanobrevibacter_woesei	Unigene_00425916	0.913579	0.00151084
s__Methanobrevibacter_woesei	Unigene_00430333	0.919645	0.00122022
s__Methanobrevibacter_woesei	Unigene_00431128	0.921483	0.00113999
s__Methanobrevibacter_woesei	Unigene_00435257	0.918981	0.00125006
s__Methanobrevibacter_woesei	Unigene_00435717	0.918798	0.00125838
s__Methanobrevibacter_woesei	Unigene_00437287	0.916013	0.00138936
s__Methanobrevibacter_woesei	Unigene_00437288	0.916695	0.00135651
s__Methanobrevibacter_woesei	Unigene_00438473	0.926328	0.000945244
s__Methanobrevibacter_woesei	Unigene_00438474	0.915701	0.00140456
s__Methanobrevibacter_woesei	Unigene_00439143	0.912071	0.00158947
s__Methanobrevibacter_woesei	Unigene_00439880	0.92195	0.00112016
s__Methanobrevibacter_woesei	Unigene_00441110	0.900798	0.00226267
s__Methanobrevibacter_woesei	Unigene_00441993	0.920745	0.00117175
s__Methanobrevibacter_woesei	Unigene_00442227	0.919271	0.00123698
s__Methanobrevibacter_woesei	Unigene_00442236	0.902351	0.00216062
s__Methanobrevibacter_woesei	Unigene_00622687	0.987056	5.36897e-06
s__Methanobrevibacter_woesei	Unigene_00830929	-0.902048	0.00218031
s__Methanobrevibacter_woesei	Unigene_00909655	0.922318	0.00110472
s__Methanobrevibacter_woesei	Unigene_00976120	0.920498	0.00118253
s__Methanobrevibacter_woesei	Unigene_00978564	0.914713	0.0014534
s__Methanobrevibacter_woesei	Unigene_00978565	0.921238	0.00115045
s__Methanobrevibacter_woesei	Unigene_00978566	0.918839	0.00125652
s__Methanobrevibacter_woesei	Unigene_00979813	0.923101	0.00107227
s__Methanobrevibacter_woesei	Unigene_00979819	0.921964	0.00111957
s__Methanobrevibacter_woesei	Unigene_00984117	0.912197	0.00158277
s__Methanobrevibacter_woesei	Unigene_00984120	0.91763	0.00131229
s__Methanobrevibacter_woesei	Unigene_00990502	0.914695	0.0014543
s__Methanobrevibacter_woesei	Unigene_00990509	0.923528	0.00105489
s__Methanobrevibacter_woesei	Unigene_00997375	0.924162	0.00102936
s__Methanobrevibacter_woesei	Unigene_00998435	0.914819	0.0014481
s__Methanobrevibacter_woesei	Unigene_00998442	0.914489	0.00146465
s__Methanobrevibacter_woesei	Unigene_00998446	0.925779	0.000966096
s__Methanobrevibacter_woesei	Unigene_00998449	0.914475	0.00146534
s__Methanobrevibacter_woesei	Unigene_00998473	0.920481	0.00118327
s__Methanobrevibacter_woesei	Unigene_00998536	0.814487	0.0138227
s__Methanobrevibacter_woesei	Unigene_01007689	0.924509	0.00101556
s__Methanobrevibacter_woesei	Unigene_01007690	0.916811	0.00135096
s__Methanobrevibacter_woesei	Unigene_01007691	0.922704	0.00108864
s__Methanobrevibacter_woesei	Unigene_01007692	0.923069	0.00107359
s__Methanobrevibacter_woesei	Unigene_01007701	0.925584	0.000973594
s__Methanobrevibacter_woesei	Unigene_01007704	0.914737	0.00145219
s__Methanobrevibacter_woesei	Unigene_01020354	0.917026	0.00134072
s__Methanobrevibacter_woesei	Unigene_01023430	0.896464	0.00256372
s__Methanobrevibacter_woesei	Unigene_01023431	0.919129	0.00124336
s__Methanobrevibacter_woesei	Unigene_01023433	0.921552	0.00113705
s__Methanobrevibacter_woesei	Unigene_01023435	0.923972	0.00103695
s__Methanobrevibacter_woesei	Unigene_01023440	0.919814	0.00121265
s__Methanobrevibacter_woesei	Unigene_01026873	0.907093	0.00186778
s__Methanobrevibacter_woesei	Unigene_01026874	0.913127	0.00153412
s__Methanobrevibacter_woesei	Unigene_01026875	0.92246	0.00109878
s__Methanobrevibacter_woesei	Unigene_01027309	0.91703	0.00134054
s__Methanobrevibacter_woesei	Unigene_01028852	0.921216	0.00115144
s__Methanobrevibacter_woesei	Unigene_01031977	0.920131	0.00119862
s__Methanobrevibacter_woesei	Unigene_01042902	0.920539	0.00118075
s__Methanobrevibacter_woesei	Unigene_01044128	0.925806	0.000965061
s__Methanobrevibacter_woesei	Unigene_01044765	0.916841	0.00134951
s__Methanobrevibacter_woesei	Unigene_01048349	0.918625	0.00126624
s__Methanobrevibacter_woesei	Unigene_01051341	0.918002	0.00129495
s__Methanobrevibacter_woesei	Unigene_01060410	0.917797	0.0013045
s__Methanobrevibacter_woesei	Unigene_01060411	0.817026	0.01329
s__Methanobrevibacter_woesei	Unigene_01065493	0.922966	0.00107782
s__Methanobrevibacter_woesei	Unigene_01065496	0.919648	0.00122008
s__Methanobrevibacter_woesei	Unigene_01069630	0.917912	0.00129914
s__Methanobrevibacter_woesei	Unigene_01069676	0.918641	0.00126555
s__Methanobrevibacter_woesei	Unigene_01073392	0.913407	0.00151968
s__Methanobrevibacter_woesei	Unigene_01079130	0.919894	0.00120913
s__Methanobrevibacter_woesei	Unigene_01082698	0.915172	0.00143057
s__Methanobrevibacter_woesei	Unigene_01083192	0.893467	0.00278632
s__Methanobrevibacter_woesei	Unigene_01083193	0.920891	0.00116544
s__Methanobrevibacter_woesei	Unigene_01089105	0.915233	0.00142753
s__Methanobrevibacter_woesei	Unigene_01089947	0.914041	0.00148726
s__Methanobrevibacter_woesei	Unigene_01090154	0.918199	0.00128581
s__Methanobrevibacter_woesei	Unigene_01095436	0.923693	0.00104817
s__Methanobrevibacter_woesei	Unigene_01095441	0.923143	0.00107058
s__Methanobrevibacter_woesei	Unigene_01095442	0.914215	0.00147846
s__Methanobrevibacter_woesei	Unigene_01095447	0.918809	0.00125787
s__Methanobrevibacter_woesei	Unigene_01095449	0.920908	0.00116469
s__Methanobrevibacter_woesei	Unigene_01095455	0.907912	0.00181994
s__Methanobrevibacter_woesei	Unigene_01095456	0.923388	0.00106057
s__Methanobrevibacter_woesei	Unigene_01099277	0.926674	0.00093222
s__Methanobrevibacter_woesei	Unigene_01102119	0.918419	0.0012757
s__Methanobrevibacter_woesei	Unigene_01106913	0.920862	0.0011667
s__Methanobrevibacter_woesei	Unigene_01113821	0.926081	0.000954595
s__Methanobrevibacter_woesei	Unigene_01117364	0.911789	0.00160444
s__Methanobrevibacter_woesei	Unigene_01117365	0.914696	0.00145423
s__Methanobrevibacter_woesei	Unigene_01117366	0.915663	0.00140642
s__Methanobrevibacter_woesei	Unigene_01123853	0.918373	0.00127779
s__Methanobrevibacter_woesei	Unigene_01123854	0.926153	0.000951864
s__Methanobrevibacter_woesei	Unigene_01123855	0.918324	0.00128005
s__Methanobrevibacter_woesei	Unigene_01123860	0.921056	0.0011583
s__Methanobrevibacter_woesei	Unigene_01125566	0.915773	0.00140101
s__Methanobrevibacter_woesei	Unigene_01133133	0.912278	0.00157849
s__Methanobrevibacter_woesei	Unigene_01133135	0.919262	0.00123738
s__Methanobrevibacter_woesei	Unigene_01133137	0.909807	0.0017124
s__Methanobrevibacter_woesei	Unigene_01135393	0.917285	0.00132847
s__Methanobrevibacter_woesei	Unigene_01136803	0.911596	0.00161476
s__Methanobrevibacter_woesei	Unigene_01149153	0.920332	0.00118981
s__Methanobrevibacter_woesei	Unigene_01150370	0.915788	0.00140028
s__Methanobrevibacter_woesei	Unigene_01152305	0.919861	0.00121058
s__Methanobrevibacter_woesei	Unigene_01158556	0.921128	0.00115519
s__Methanobrevibacter_woesei	Unigene_01159401	0.916095	0.00138535
s__Methanobrevibacter_woesei	Unigene_01164784	0.916592	0.00136143
s__Methanobrevibacter_woesei	Unigene_01170443	0.92188	0.00112312
s__Methanobrevibacter_woesei	Unigene_01172642	0.919125	0.00124353
s__Methanobrevibacter_woesei	Unigene_01172643	0.908027	0.00181331
s__Methanobrevibacter_woesei	Unigene_01172645	0.921267	0.00114922
s__Methanobrevibacter_woesei	Unigene_01172646	0.91094	0.00165012
s__Methanobrevibacter_woesei	Unigene_01172647	0.914741	0.00145202
s__Methanobrevibacter_woesei	Unigene_01180098	0.916683	0.00135707
s__Methanobrevibacter_woesei	Unigene_01181560	0.925756	0.000966985
s__Methanobrevibacter_woesei	Unigene_01181561	0.914646	0.00145674
s__Methanobrevibacter_woesei	Unigene_01183092	0.91254	0.00156473
s__Methanobrevibacter_woesei	Unigene_01184132	0.918852	0.00125591
s__Methanobrevibacter_woesei	Unigene_01184135	0.916204	0.00138008
s__Methanobrevibacter_woesei	Unigene_01184623	0.859559	0.00621609
s__Methanobrevibacter_woesei	Unigene_01184871	0.918683	0.0012636
s__Methanobrevibacter_woesei	Unigene_01185537	0.913964	0.00149115
s__Methanobrevibacter_woesei	Unigene_01185538	0.913442	0.00151786
s__Methanobrevibacter_woesei	Unigene_01185543	0.91616	0.00138223
s__Methanobrevibacter_woesei	Unigene_01185545	0.920608	0.00117771
s__Methanobrevibacter_woesei	Unigene_01195123	0.920482	0.00118325
s__Methanobrevibacter_woesei	Unigene_01195394	0.923721	0.00104707
s__Methanobrevibacter_woesei	Unigene_01204460	0.925119	0.000991607
s__Methanobrevibacter_woesei	Unigene_01208443	0.922649	0.00109095
s__Methanobrevibacter_woesei	Unigene_01209177	0.923064	0.00107382
s__Methanobrevibacter_woesei	Unigene_01213176	0.917555	0.00131578
s__Methanobrevibacter_woesei	Unigene_01217928	0.92978	0.000820647
s__Methanobrevibacter_woesei	Unigene_01220188	0.913222	0.00152921
s__Methanobrevibacter_woesei	Unigene_01228664	0.917463	0.00132008
s__Methanobrevibacter_woesei	Unigene_01228665	0.921039	0.00115906
s__Methanobrevibacter_woesei	Unigene_01228666	0.924754	0.00100591
s__Methanobrevibacter_woesei	Unigene_01263265	0.917653	0.00131118
s__Methanobrevibacter_woesei	Unigene_01342381	0.81144	0.0144797
s__Methanobrevibacter_woesei	Unigene_01353980	0.913587	0.00151042
s__Methanobrevibacter_woesei	Unigene_01353981	0.91666	0.00135817
s__Methanobrevibacter_woesei	Unigene_01425165	0.800819	0.0169216
s__Methanobrevibacter_woesei	Unigene_01501189	0.919913	0.00120828
s__Methanobrevibacter_woesei	Unigene_01507935	0.923268	0.00106546
s__Methanobrevibacter_woesei	Unigene_01523296	0.920931	0.00116372
s__Methanobrevibacter_woesei	Unigene_01554939	0.895318	0.00264738
s__Methanobrevibacter_woesei	Unigene_01604748	0.922948	0.00107857
s__Methanobrevibacter_woesei	Unigene_01626129	0.922287	0.00110599
s__Methanobrevibacter_woesei	Unigene_01701487	0.802539	0.0165099
s__Methanobrevibacter_woesei	Unigene_01712220	0.911715	0.00160841
s__Methanobrevibacter_woesei	Unigene_01713503	0.909204	0.00174615
s__Methanobrevibacter_woesei	Unigene_01722745	0.921774	0.00112761
s__Methanobrevibacter_woesei	Unigene_01844531	0.912048	0.00159067
s__Methanobrevibacter_woesei	Unigene_02234668	0.916619	0.00136011
s__Methanobrevibacter_woesei	Unigene_02328960	0.918411	0.00127607
s__Methanobrevibacter_woesei	Unigene_02339702	0.903326	0.00209817
s__Methanobrevibacter_woesei	Unigene_02419122	0.920775	0.00117047
s__Methanobrevibacter_woesei	Unigene_02439422	0.915638	0.00140761
s__Olsenella_mediterranea	Unigene_00007479	0.824824	0.0117352
s__Olsenella_mediterranea	Unigene_00008350	0.849119	0.00764463
s__Olsenella_mediterranea	Unigene_00021717	0.887231	0.00328877
s__Olsenella_mediterranea	Unigene_00029160	0.800877	0.0169077
s__Olsenella_mediterranea	Unigene_00078980	0.910478	0.00167536
s__Olsenella_mediterranea	Unigene_00078982	0.886365	0.00336287
s__Olsenella_mediterranea	Unigene_00078984	0.896788	0.00254036
s__Olsenella_mediterranea	Unigene_00159357	0.814468	0.0138268
s__Olsenella_mediterranea	Unigene_00225656	0.820319	0.0126184
s__Olsenella_mediterranea	Unigene_00226867	0.834404	0.00998917
s__Olsenella_mediterranea	Unigene_00229679	0.896273	0.0025775
s__Olsenella_mediterranea	Unigene_00239750	0.887873	0.00323451
s__Olsenella_mediterranea	Unigene_00239751	0.805834	0.0157388
s__Olsenella_mediterranea	Unigene_00247966	0.854206	0.00692498
s__Olsenella_mediterranea	Unigene_00254537	0.826484	0.0114199
s__Olsenella_mediterranea	Unigene_00278191	0.800265	0.0170557
s__Olsenella_mediterranea	Unigene_00306372	-0.80618	0.0156592
s__Olsenella_mediterranea	Unigene_00357693	0.815958	0.0135125
s__Olsenella_mediterranea	Unigene_00360931	0.807043	0.0154618
s__Olsenella_mediterranea	Unigene_00361748	0.825107	0.011681
s__Olsenella_mediterranea	Unigene_00374362	0.83066	0.0106503
s__Olsenella_mediterranea	Unigene_00385297	0.816047	0.0134939
s__Olsenella_mediterranea	Unigene_00386698	0.808891	0.0150441
s__Olsenella_mediterranea	Unigene_00396560	-0.894609	0.00270006
s__Olsenella_mediterranea	Unigene_00408233	0.879454	0.00399287
s__Olsenella_mediterranea	Unigene_00408234	0.803719	0.0162313
s__Olsenella_mediterranea	Unigene_00417874	0.829655	0.0108324
s__Olsenella_mediterranea	Unigene_00425916	0.813668	0.0139975
s__Olsenella_mediterranea	Unigene_00442227	0.806051	0.0156889
s__Olsenella_mediterranea	Unigene_00811517	-0.811033	0.0145688
s__Olsenella_mediterranea	Unigene_00978565	0.804238	0.0161095
s__Olsenella_mediterranea	Unigene_00984120	0.802331	0.0165594
s__Olsenella_mediterranea	Unigene_00998442	0.853067	0.0070822
s__Olsenella_mediterranea	Unigene_00998446	0.827645	0.0112025
s__Olsenella_mediterranea	Unigene_01007691	0.805075	0.0159144
s__Olsenella_mediterranea	Unigene_01023431	0.820259	0.0126304
s__Olsenella_mediterranea	Unigene_01028852	0.820298	0.0126226
s__Olsenella_mediterranea	Unigene_01044128	0.802264	0.0165753
s__Olsenella_mediterranea	Unigene_01060411	0.959248	0.000164062
s__Olsenella_mediterranea	Unigene_01065493	0.801242	0.01682
s__Olsenella_mediterranea	Unigene_01083192	0.877247	0.00420892
s__Olsenella_mediterranea	Unigene_01095455	0.810567	0.0146713
s__Olsenella_mediterranea	Unigene_01099277	0.813372	0.0140609
s__Olsenella_mediterranea	Unigene_01123860	0.800306	0.0170457
s__Olsenella_mediterranea	Unigene_01125566	0.834832	0.00991534
s__Olsenella_mediterranea	Unigene_01217928	0.818735	0.0129388
s__Olsenella_mediterranea	Unigene_01626129	0.829782	0.0108094
s__Olsenella_mediterranea	Unigene_01713503	0.812739	0.0141972
s__Olsenella_mediterranea	Unigene_02339702	0.804478	0.0160533
s__Bacteroides_fragilis	Unigene_00028375	0.81305	0.0141301
s__Bacteroides_fragilis	Unigene_00032227	0.852724	0.00712997
s__Bacteroides_fragilis	Unigene_00043193	0.838495	0.00929725
s__Bacteroides_fragilis	Unigene_00263726	0.825554	0.0115958
s__Bacteroides_fragilis	Unigene_00304797	0.845196	0.00823099
s__Bacteroides_fragilis	Unigene_00306372	0.887325	0.00328081
s__Bacteroides_fragilis	Unigene_00309138	0.826922	0.0113375
s__Bacteroides_fragilis	Unigene_02932149	0.836422	0.00964396
s__Bacteroides_sp._An279	Unigene_00000989	0.838834	0.00924129
s__Bacteroides_sp._An279	Unigene_00002599	0.835584	0.00978642
s__Bacteroides_sp._An279	Unigene_00002600	0.832812	0.010267
s__Bacteroides_sp._An279	Unigene_00013243	0.835931	0.00972724
s__Bacteroides_sp._An279	Unigene_00016242	0.868775	0.00510789
s__Bacteroides_sp._An279	Unigene_00016695	0.837073	0.00953415
s__Bacteroides_sp._An279	Unigene_00021120	0.82961	0.0108407
s__Bacteroides_sp._An279	Unigene_00028545	0.827429	0.0112426
s__Bacteroides_sp._An279	Unigene_00028629	0.877232	0.00421037
s__Bacteroides_sp._An279	Unigene_00030636	0.869364	0.00504173
s__Bacteroides_sp._An279	Unigene_00032220	0.842302	0.00868129
s__Bacteroides_sp._An279	Unigene_00034910	0.850603	0.00742995
s__Bacteroides_sp._An279	Unigene_00034911	0.852828	0.00711549
s__Bacteroides_sp._An279	Unigene_00040959	0.879725	0.00396684
s__Bacteroides_sp._An279	Unigene_00041856	0.877163	0.00421728
s__Bacteroides_sp._An279	Unigene_00047423	0.812549	0.0142384
s__Bacteroides_sp._An279	Unigene_00047424	0.92725	0.000910812
s__Bacteroides_sp._An279	Unigene_00049425	0.880242	0.00391748
s__Bacteroides_sp._An279	Unigene_00053546	0.828019	0.011133
s__Bacteroides_sp._An279	Unigene_00055756	0.868507	0.00513813
s__Bacteroides_sp._An279	Unigene_00055757	0.87939	0.00399906
s__Bacteroides_sp._An279	Unigene_00059926	0.85756	0.00647512
s__Bacteroides_sp._An279	Unigene_00060297	-0.859393	0.0062374
s__Bacteroides_sp._An279	Unigene_00061241	0.834041	0.0100522
s__Bacteroides_sp._An279	Unigene_00063282	0.815505	0.0136075
s__Bacteroides_sp._An279	Unigene_00074905	0.874178	0.00452164
s__Bacteroides_sp._An279	Unigene_00077181	0.804571	0.0160316
s__Bacteroides_sp._An279	Unigene_00078216	0.802336	0.0165583
s__Bacteroides_sp._An279	Unigene_00078787	0.823279	0.0120335
s__Bacteroides_sp._An279	Unigene_00081291	0.834121	0.0100382
s__Bacteroides_sp._An279	Unigene_00083552	0.890069	0.00305339
s__Bacteroides_sp._An279	Unigene_00086131	0.81899	0.0128869
s__Bacteroides_sp._An279	Unigene_00114651	0.823575	0.0119759
s__Bacteroides_sp._An279	Unigene_00135222	0.895041	0.00266789
s__Bacteroides_sp._An279	Unigene_00146683	0.802368	0.0165505
s__Bacteroides_sp._An279	Unigene_00147306	0.858606	0.00633879
s__Bacteroides_sp._An279	Unigene_00147307	0.833693	0.0101127
s__Bacteroides_sp._An279	Unigene_00150006	0.852482	0.00716387
s__Bacteroides_sp._An279	Unigene_00182414	0.819482	0.0127871
s__Bacteroides_sp._An279	Unigene_00182424	0.871194	0.00483976
s__Bacteroides_sp._An279	Unigene_00198175	0.868542	0.00513418
s__Bacteroides_sp._An279	Unigene_00208131	0.856376	0.00663166
s__Bacteroides_sp._An279	Unigene_00209349	0.89685	0.00253592
s__Bacteroides_sp._An279	Unigene_00218257	0.831828	0.0104413
s__Bacteroides_sp._An279	Unigene_00253400	0.861194	0.00600926
s__Bacteroides_sp._An279	Unigene_00257906	0.93012	0.000808998
s__Bacteroides_sp._An279	Unigene_00262865	0.832298	0.0103579
s__Bacteroides_sp._An279	Unigene_00262866	0.839278	0.0091683
s__Bacteroides_sp._An279	Unigene_00265027	0.827481	0.0112331
s__Bacteroides_sp._An279	Unigene_00277804	0.858408	0.00636443
s__Bacteroides_sp._An279	Unigene_00277806	0.898217	0.002439
s__Bacteroides_sp._An279	Unigene_00278527	0.847666	0.00785859
s__Bacteroides_sp._An279	Unigene_00279022	0.867697	0.00523034
s__Bacteroides_sp._An279	Unigene_00286385	0.845643	0.00816272
s__Bacteroides_sp._An279	Unigene_00286849	0.861181	0.0060109
s__Bacteroides_sp._An279	Unigene_00289326	0.866762	0.00533805
s__Bacteroides_sp._An279	Unigene_00299842	0.891	0.00297866
s__Bacteroides_sp._An279	Unigene_00300196	0.854868	0.00683473
s__Bacteroides_sp._An279	Unigene_00300567	0.848076	0.00779788
s__Bacteroides_sp._An279	Unigene_00309485	0.821134	0.0124557
s__Bacteroides_sp._An279	Unigene_00319690	0.847928	0.00781967
s__Bacteroides_sp._An279	Unigene_00333021	0.837983	0.00938205
s__Bacteroides_sp._An279	Unigene_00352910	0.882866	0.00367315
s__Bacteroides_sp._An279	Unigene_00384496	0.867011	0.00530925
s__Bacteroides_sp._An279	Unigene_00384497	0.843769	0.00845108
s__Bacteroides_sp._An279	Unigene_00425721	0.803031	0.0163934
s__Bacteroides_sp._An279	Unigene_00518605	0.854875	0.00683376
s__Bacteroides_sp._An279	Unigene_00618360	0.837973	0.00938369
s__Bacteroides_sp._An279	Unigene_00628201	0.821312	0.0124203
s__Bacteroides_sp._An279	Unigene_00635776	0.814671	0.0137838
s__Bacteroides_sp._An279	Unigene_00726129	0.80699	0.0154738
s__Bacteroides_sp._An279	Unigene_00787738	0.867269	0.00527944
s__Bacteroides_sp._An279	Unigene_00837862	0.92583	0.000964138
s__Bacteroides_sp._An279	Unigene_00983808	0.873702	0.00457148
s__Bacteroides_sp._An279	Unigene_00997230	0.851363	0.00732157
s__Bacteroides_sp._An279	Unigene_01042421	0.867413	0.00526295
s__Bacteroides_sp._An279	Unigene_01045135	0.852267	0.00719399
s__Bacteroides_sp._An279	Unigene_01051750	0.892845	0.00283403
s__Bacteroides_sp._An279	Unigene_01063334	0.84618	0.00808135
s__Bacteroides_sp._An279	Unigene_01079718	0.858539	0.00634736
s__Bacteroides_sp._An279	Unigene_01081461	0.855959	0.00668749
s__Bacteroides_sp._An279	Unigene_01099581	0.874853	0.00445168
s__Bacteroides_sp._An279	Unigene_01191833	0.863558	0.00571809
s__Bacteroides_sp._An279	Unigene_01194142	0.844955	0.00826789
s__Bacteroides_sp._An279	Unigene_01202752	0.854843	0.00683809
s__Bacteroides_sp._An279	Unigene_01218378	0.878632	0.00407249
s__Bacteroides_sp._An279	Unigene_01228096	-0.925247	0.000986623
s__Bacteroides_sp._An279	Unigene_01271964	0.857241	0.00651713
s__Bacteroides_sp._An279	Unigene_01382078	0.869409	0.0050367
s__Bacteroides_sp._An279	Unigene_01391014	0.849452	0.00759621
s__Bacteroides_sp._An279	Unigene_01398395	0.858763	0.00631848
s__Bacteroides_sp._An279	Unigene_01467344	0.844318	0.00836592
s__Bacteroides_sp._An279	Unigene_01499941	0.837412	0.00947736
s__Bacteroides_sp._An279	Unigene_01588854	0.874564	0.0044815
s__Bacteroides_sp._An279	Unigene_01629970	0.81743	0.0132065
s__Bacteroides_sp._An279	Unigene_01712086	0.820153	0.0126518
s__Bacteroides_sp._An279	Unigene_01762576	0.841851	0.00875282
s__Bacteroides_sp._An279	Unigene_01892719	0.806385	0.0156123
s__Bacteroides_sp._An279	Unigene_02037084	0.877977	0.00413663
s__Bacteroides_sp._An279	Unigene_02289729	0.808917	0.0150383
s__Bacteroides_sp._An279	Unigene_02826489	0.956774	0.000195426
g__Clostridia_noname	Unigene_00000938	-0.806916	0.0154907
g__Clostridia_noname	Unigene_00032878	-0.826191	0.0114751
g__Clostridia_noname	Unigene_00043193	-0.817302	0.0132329
g__Clostridia_noname	Unigene_00101620	-0.811565	0.0144524
g__Clostridia_noname	Unigene_00103638	-0.864322	0.00562597
g__Clostridia_noname	Unigene_00275410	-0.82343	0.0120042
g__Clostridia_noname	Unigene_00284364	-0.837517	0.00945974
g__Clostridia_noname	Unigene_00289013	-0.891822	0.00291363
g__Clostridia_noname	Unigene_00896445	-0.826962	0.01133
g__Clostridia_noname	Unigene_01715435	-0.85657	0.00660589
g__Clostridia_noname	Unigene_01836303	0.831973	0.0104155
g__Clostridia_noname	Unigene_01956022	-0.952445	0.00025936
s__Clostridia_bacterium	Unigene_00000938	-0.823913	0.0119105
s__Clostridia_bacterium	Unigene_00032878	-0.840711	0.0089355
s__Clostridia_bacterium	Unigene_00043193	-0.81181	0.0143988
s__Clostridia_bacterium	Unigene_00101620	-0.82413	0.0118686
s__Clostridia_bacterium	Unigene_00103638	-0.889804	0.00307489
s__Clostridia_bacterium	Unigene_00200699	-0.805631	0.0157857
s__Clostridia_bacterium	Unigene_00275410	-0.847626	0.00786458
s__Clostridia_bacterium	Unigene_00284364	-0.852418	0.0071728
s__Clostridia_bacterium	Unigene_00289013	-0.908018	0.00181384
s__Clostridia_bacterium	Unigene_00896445	-0.836879	0.0095668
s__Clostridia_bacterium	Unigene_01273175	-0.825269	0.0116501
s__Clostridia_bacterium	Unigene_01715435	-0.887688	0.0032501
s__Clostridia_bacterium	Unigene_01836303	0.83156	0.010489
s__Clostridia_bacterium	Unigene_01956022	-0.967607	8.29232e-05
s__uncultured_Clostridium_sp.	Unigene_00013824	-0.810733	0.0146349
s__uncultured_Clostridium_sp.	Unigene_00028820	-0.820523	0.0125776
s__uncultured_Clostridium_sp.	Unigene_00032878	-0.87094	0.00486745
s__uncultured_Clostridium_sp.	Unigene_00032881	-0.862354	0.00586522
s__uncultured_Clostridium_sp.	Unigene_00035892	-0.90653	0.00190112
s__uncultured_Clostridium_sp.	Unigene_00101620	-0.815155	0.0136813
s__uncultured_Clostridium_sp.	Unigene_00107727	-0.82282	0.0121231
s__uncultured_Clostridium_sp.	Unigene_00157989	-0.821154	0.0124517
s__uncultured_Clostridium_sp.	Unigene_00200699	-0.823157	0.0120573
s__uncultured_Clostridium_sp.	Unigene_00264812	-0.82982	0.0108024
s__uncultured_Clostridium_sp.	Unigene_00275410	-0.895131	0.00266126
s__uncultured_Clostridium_sp.	Unigene_00284364	-0.872172	0.00473396
s__uncultured_Clostridium_sp.	Unigene_00289013	-0.827199	0.0112856
s__uncultured_Clostridium_sp.	Unigene_00303984	-0.809759	0.0148504
s__uncultured_Clostridium_sp.	Unigene_00323082	0.832055	0.0104008
s__uncultured_Clostridium_sp.	Unigene_00343127	-0.832981	0.0102373
s__uncultured_Clostridium_sp.	Unigene_00363792	-0.844897	0.00827676
s__uncultured_Clostridium_sp.	Unigene_00573431	-0.849777	0.00754893
s__uncultured_Clostridium_sp.	Unigene_01701487	0.828398	0.0110629
s__uncultured_Clostridium_sp.	Unigene_01715435	-0.826383	0.0114387
s__uncultured_Clostridium_sp.	Unigene_01956022	-0.895321	0.00264718
g__Blautia	Unigene_00011643	-0.808939	0.0150333
g__Blautia	Unigene_00013824	-0.837234	0.00950708
g__Blautia	Unigene_00025209	-0.80366	0.0162451
g__Blautia	Unigene_00028820	-0.860608	0.00608288
g__Blautia	Unigene_00032227	-0.822469	0.0121919
g__Blautia	Unigene_00032878	-0.829234	0.0109093
g__Blautia	Unigene_00032881	-0.80632	0.015627
g__Blautia	Unigene_00035892	-0.912905	0.00154565
g__Blautia	Unigene_00060297	0.814085	0.0139083
g__Blautia	Unigene_00074739	-0.944282	0.000414579
g__Blautia	Unigene_00078982	0.831368	0.0105233
g__Blautia	Unigene_00102989	-0.841199	0.00885694
g__Blautia	Unigene_00102990	-0.819054	0.0128738
g__Blautia	Unigene_00114651	-0.840244	0.00901098
g__Blautia	Unigene_00139352	-0.845604	0.00816873
g__Blautia	Unigene_00157989	-0.859761	0.00619025
g__Blautia	Unigene_00200699	-0.806755	0.0155276
g__Blautia	Unigene_00247966	0.819817	0.0127195
g__Blautia	Unigene_00264812	-0.874085	0.00453134
g__Blautia	Unigene_00284364	-0.82711	0.0113024
g__Blautia	Unigene_00289013	-0.836385	0.0096502
g__Blautia	Unigene_00303984	-0.874935	0.00444323
g__Blautia	Unigene_00323082	0.982347	1.35715e-05
g__Blautia	Unigene_00343127	-0.822705	0.0121456
g__Blautia	Unigene_00360236	-0.819227	0.0128387
g__Blautia	Unigene_00363792	-0.899347	0.00236073
g__Blautia	Unigene_00573431	-0.822749	0.012137
g__Blautia	Unigene_00816491	-0.811592	0.0144464
g__Blautia	Unigene_01467344	-0.86371	0.00569972
g__Blautia	Unigene_01712086	-0.827332	0.0112609
g__Butyrivibrio	Unigene_00000938	-0.866026	0.00542388
g__Butyrivibrio	Unigene_00011643	-0.849412	0.00760193
g__Butyrivibrio	Unigene_00013824	-0.878872	0.00404913
g__Butyrivibrio	Unigene_00028820	-0.886379	0.00336167
g__Butyrivibrio	Unigene_00032878	-0.890469	0.00302115
g__Butyrivibrio	Unigene_00032881	-0.856138	0.00666343
g__Butyrivibrio	Unigene_00035892	-0.856262	0.00664692
g__Butyrivibrio	Unigene_00101620	-0.83128	0.010539
g__Butyrivibrio	Unigene_00102990	-0.845089	0.00824731
g__Butyrivibrio	Unigene_00103638	-0.83315	0.0102077
g__Butyrivibrio	Unigene_00136546	-0.840306	0.00900083
g__Butyrivibrio	Unigene_00139352	-0.818636	0.012959
g__Butyrivibrio	Unigene_00157989	-0.835623	0.0097797
g__Butyrivibrio	Unigene_00177302	-0.8077	0.0153123
g__Butyrivibrio	Unigene_00200699	-0.829168	0.0109214
g__Butyrivibrio	Unigene_00275410	-0.871198	0.00483928
g__Butyrivibrio	Unigene_00278659	-0.805268	0.0158696
g__Butyrivibrio	Unigene_00284364	-0.8637	0.00570081
g__Butyrivibrio	Unigene_00289013	-0.920161	0.0011973
g__Butyrivibrio	Unigene_00303984	-0.844798	0.00829195
g__Butyrivibrio	Unigene_00343127	-0.864918	0.0055547
g__Butyrivibrio	Unigene_00350316	-0.804823	0.0159729
g__Butyrivibrio	Unigene_00360235	-0.842988	0.00857324
g__Butyrivibrio	Unigene_00363792	-0.849809	0.00754432
g__Butyrivibrio	Unigene_00384350	-0.837073	0.00953423
g__Butyrivibrio	Unigene_00573431	-0.838691	0.00926487
g__Butyrivibrio	Unigene_00816491	-0.821858	0.0123122
g__Butyrivibrio	Unigene_00830929	-0.807977	0.0152498
g__Butyrivibrio	Unigene_00896445	-0.811981	0.0143616
g__Butyrivibrio	Unigene_01273175	-0.857542	0.00647754
g__Butyrivibrio	Unigene_01715435	-0.933048	0.000713137
g__Butyrivibrio	Unigene_01956022	-0.945748	0.000383135
g__Lachnospiraceae_noname	Unigene_00000938	-0.840982	0.0088918
g__Lachnospiraceae_noname	Unigene_00011643	-0.881719	0.00377866
g__Lachnospiraceae_noname	Unigene_00013824	-0.84696	0.00796389
g__Lachnospiraceae_noname	Unigene_00028820	-0.86851	0.00513783
g__Lachnospiraceae_noname	Unigene_00032878	-0.878613	0.00407429
g__Lachnospiraceae_noname	Unigene_00032881	-0.840289	0.00900366
g__Lachnospiraceae_noname	Unigene_00035892	-0.890955	0.00298223
g__Lachnospiraceae_noname	Unigene_00074739	-0.839856	0.00907395
g__Lachnospiraceae_noname	Unigene_00102989	-0.835511	0.00979881
g__Lachnospiraceae_noname	Unigene_00102990	-0.880905	0.00385475
g__Lachnospiraceae_noname	Unigene_00136546	-0.817766	0.0131371
g__Lachnospiraceae_noname	Unigene_00139352	-0.81371	0.0139884
g__Lachnospiraceae_noname	Unigene_00157989	-0.901083	0.00224369
g__Lachnospiraceae_noname	Unigene_00200699	-0.849279	0.0076213
g__Lachnospiraceae_noname	Unigene_00264812	-0.868485	0.00514056
g__Lachnospiraceae_noname	Unigene_00275410	-0.800796	0.0169272
g__Lachnospiraceae_noname	Unigene_00284364	-0.855075	0.00680653
g__Lachnospiraceae_noname	Unigene_00289013	-0.91787	0.00130105
g__Lachnospiraceae_noname	Unigene_00303984	-0.857723	0.00645378
g__Lachnospiraceae_noname	Unigene_00323082	0.887761	0.00324396
g__Lachnospiraceae_noname	Unigene_00343127	-0.83293	0.0102462
g__Lachnospiraceae_noname	Unigene_00360235	-0.808159	0.0152087
g__Lachnospiraceae_noname	Unigene_00363792	-0.869858	0.00498661
g__Lachnospiraceae_noname	Unigene_00573431	-0.809087	0.0150001
g__Lachnospiraceae_noname	Unigene_00816491	-0.808847	0.0150538
g__Lachnospiraceae_noname	Unigene_00830929	-0.837155	0.00952045
g__Lachnospiraceae_noname	Unigene_00896445	-0.809652	0.0148741
g__Lachnospiraceae_noname	Unigene_01715435	-0.867022	0.00530796
g__Lachnospiraceae_noname	Unigene_01956022	-0.897147	0.0025146
g__Anaerotruncus	Unigene_00000938	-0.852643	0.00714135
g__Anaerotruncus	Unigene_00011643	-0.886909	0.00331619
g__Anaerotruncus	Unigene_00013824	-0.864426	0.0056135
g__Anaerotruncus	Unigene_00028820	-0.870872	0.00487488
g__Anaerotruncus	Unigene_00032878	-0.868107	0.0051835
g__Anaerotruncus	Unigene_00032881	-0.811574	0.0144503
g__Anaerotruncus	Unigene_00035892	-0.802118	0.0166102
g__Anaerotruncus	Unigene_00101620	-0.803673	0.0162419
g__Anaerotruncus	Unigene_00102990	-0.896543	0.00255799
g__Anaerotruncus	Unigene_00103638	-0.877723	0.00416168
g__Anaerotruncus	Unigene_00136546	-0.871853	0.00476825
g__Anaerotruncus	Unigene_00139352	-0.820714	0.0125393
g__Anaerotruncus	Unigene_00157989	-0.859457	0.00622913
g__Anaerotruncus	Unigene_00177302	-0.840952	0.00889673
g__Anaerotruncus	Unigene_00200699	-0.872398	0.00470967
g__Anaerotruncus	Unigene_00264812	-0.811284	0.0145139
g__Anaerotruncus	Unigene_00275410	-0.873399	0.00460335
g__Anaerotruncus	Unigene_00278659	-0.800583	0.0169786
g__Anaerotruncus	Unigene_00284364	-0.889975	0.00306104
g__Anaerotruncus	Unigene_00289013	-0.961913	0.000134204
g__Anaerotruncus	Unigene_00303984	-0.824205	0.011854
g__Anaerotruncus	Unigene_00343127	-0.85198	0.00723439
g__Anaerotruncus	Unigene_00360235	-0.854311	0.00691061
g__Anaerotruncus	Unigene_00363792	-0.827825	0.011169
g__Anaerotruncus	Unigene_00384350	-0.84437	0.00835798
g__Anaerotruncus	Unigene_00573431	-0.823748	0.0119423
g__Anaerotruncus	Unigene_00816491	-0.829054	0.0109423
g__Anaerotruncus	Unigene_00830929	-0.861457	0.00597635
g__Anaerotruncus	Unigene_00896445	-0.86284	0.00580549
g__Anaerotruncus	Unigene_01273175	-0.850592	0.00743166
g__Anaerotruncus	Unigene_01701487	0.808735	0.0150791
g__Anaerotruncus	Unigene_01715435	-0.963703	0.000116318
g__Anaerotruncus	Unigene_01956022	-0.963608	0.000117228
g__Faecalibacterium	Unigene_00000938	-0.836039	0.00970882
g__Faecalibacterium	Unigene_00011643	-0.947289	0.000351814
g__Faecalibacterium	Unigene_00012099	0.826131	0.0114863
g__Faecalibacterium	Unigene_00032878	-0.861715	0.00594434
g__Faecalibacterium	Unigene_00089266	-0.83328	0.0101849
g__Faecalibacterium	Unigene_00101620	-0.807241	0.0154167
g__Faecalibacterium	Unigene_00102990	-0.861824	0.00593071
g__Faecalibacterium	Unigene_00103638	-0.876115	0.00432263
g__Faecalibacterium	Unigene_00136546	-0.88817	0.00320963
g__Faecalibacterium	Unigene_00149397	0.802533	0.0165113
g__Faecalibacterium	Unigene_00150056	0.855837	0.00670382
g__Faecalibacterium	Unigene_00157989	-0.841112	0.00887096
g__Faecalibacterium	Unigene_00177302	-0.80096	0.0168876
g__Faecalibacterium	Unigene_00200699	-0.813237	0.0140899
g__Faecalibacterium	Unigene_00239743	0.843369	0.00851357
g__Faecalibacterium	Unigene_00284364	-0.848777	0.00769467
g__Faecalibacterium	Unigene_00289013	-0.957354	0.000187751
g__Faecalibacterium	Unigene_00343127	-0.806808	0.0155153
g__Faecalibacterium	Unigene_00830929	-0.920734	0.00117225
g__Faecalibacterium	Unigene_00896445	-0.882162	0.00373771
g__Faecalibacterium	Unigene_00985217	0.854324	0.0069088
g__Faecalibacterium	Unigene_00998536	0.837104	0.00952889
g__Faecalibacterium	Unigene_01017084	0.839063	0.00920354
g__Faecalibacterium	Unigene_01342381	0.824945	0.011712
g__Faecalibacterium	Unigene_01425165	0.812873	0.0141683
g__Faecalibacterium	Unigene_01701487	0.810566	0.0146717
g__Faecalibacterium	Unigene_01715435	-0.944148	0.000417533
g__Faecalibacterium	Unigene_01836303	0.824588	0.0117803
g__Faecalibacterium	Unigene_01956022	-0.889913	0.00306612
g__Ruminococcaceae_noname	Unigene_00013824	-0.807179	0.0154308
g__Ruminococcaceae_noname	Unigene_00028820	-0.820627	0.0125568
g__Ruminococcaceae_noname	Unigene_00060297	0.822127	0.012259
g__Ruminococcaceae_noname	Unigene_00074739	-0.826498	0.0114171
g__Ruminococcaceae_noname	Unigene_00074905	-0.800036	0.0171113
g__Ruminococcaceae_noname	Unigene_00102990	-0.848484	0.00773773
g__Ruminococcaceae_noname	Unigene_00157989	-0.802894	0.0164257
g__Ruminococcaceae_noname	Unigene_00177302	-0.809152	0.0149855
g__Ruminococcaceae_noname	Unigene_00200699	-0.812771	0.0141903
g__Ruminococcaceae_noname	Unigene_00264812	-0.852406	0.00717441
g__Ruminococcaceae_noname	Unigene_00289013	-0.879042	0.00403266
g__Ruminococcaceae_noname	Unigene_00323082	0.85012	0.00749944
g__Ruminococcaceae_noname	Unigene_01956022	-0.854936	0.00682542
s__Ruminococcaceae_bacterium	Unigene_00000938	-0.890431	0.00302421
s__Ruminococcaceae_bacterium	Unigene_00011643	-0.868062	0.00518866
s__Ruminococcaceae_bacterium	Unigene_00013824	-0.940437	0.000504976
s__Ruminococcaceae_bacterium	Unigene_00024573	-0.83571	0.00976483
s__Ruminococcaceae_bacterium	Unigene_00025209	-0.915958	0.00139203
s__Ruminococcaceae_bacterium	Unigene_00028820	-0.95144	0.000275943
s__Ruminococcaceae_bacterium	Unigene_00032227	-0.853741	0.00698894
s__Ruminococcaceae_bacterium	Unigene_00032878	-0.853077	0.00708084
s__Ruminococcaceae_bacterium	Unigene_00032881	-0.812118	0.0143319
s__Ruminococcaceae_bacterium	Unigene_00035892	-0.837787	0.00941476
s__Ruminococcaceae_bacterium	Unigene_00074739	-0.916579	0.00136204
s__Ruminococcaceae_bacterium	Unigene_00086770	-0.823887	0.0119156
s__Ruminococcaceae_bacterium	Unigene_00136546	-0.934644	0.000664157
s__Ruminococcaceae_bacterium	Unigene_00139352	-0.954541	0.000226923
s__Ruminococcaceae_bacterium	Unigene_00177302	-0.959077	0.000166117
s__Ruminococcaceae_bacterium	Unigene_00179516	-0.862436	0.00585516
s__Ruminococcaceae_bacterium	Unigene_00257746	0.811237	0.0145242
s__Ruminococcaceae_bacterium	Unigene_00264817	-0.848993	0.00766298
s__Ruminococcaceae_bacterium	Unigene_00278659	-0.917082	0.00133806
s__Ruminococcaceae_bacterium	Unigene_00284364	-0.831175	0.0105579
s__Ruminococcaceae_bacterium	Unigene_00289013	-0.899927	0.00232122
s__Ruminococcaceae_bacterium	Unigene_00303984	-0.93279	0.000721258
s__Ruminococcaceae_bacterium	Unigene_00306372	-0.844018	0.0084125
s__Ruminococcaceae_bacterium	Unigene_00323082	0.882849	0.00367462
s__Ruminococcaceae_bacterium	Unigene_00343127	-0.91235	0.00157471
s__Ruminococcaceae_bacterium	Unigene_00350316	-0.914973	0.00144046
s__Ruminococcaceae_bacterium	Unigene_00360235	-0.934572	0.000666314
s__Ruminococcaceae_bacterium	Unigene_00360236	-0.928175	0.000877137
s__Ruminococcaceae_bacterium	Unigene_00363792	-0.927981	0.000884136
s__Ruminococcaceae_bacterium	Unigene_00384350	-0.920403	0.00118667
s__Ruminococcaceae_bacterium	Unigene_00405120	-0.83454	0.00996564
s__Ruminococcaceae_bacterium	Unigene_00456223	-0.857858	0.00643605
s__Ruminococcaceae_bacterium	Unigene_00573431	-0.882565	0.00370058
s__Ruminococcaceae_bacterium	Unigene_00816491	-0.956377	0.000200802
s__Ruminococcaceae_bacterium	Unigene_01273175	-0.850163	0.00749321
s__Ruminococcaceae_bacterium	Unigene_01301740	-0.889069	0.00313503
s__Ruminococcaceae_bacterium	Unigene_01346457	-0.906322	0.00191348
s__Ruminococcaceae_bacterium	Unigene_01956022	-0.814197	0.0138844
g__Ruminococcus	Unigene_00000938	-0.822495	0.0121868
g__Ruminococcus	Unigene_00013824	-0.900552	0.00227906
g__Ruminococcus	Unigene_00028820	-0.899131	0.00237557
g__Ruminococcus	Unigene_00032227	-0.925009	0.000995908
g__Ruminococcus	Unigene_00032878	-0.830858	0.0106147
g__Ruminococcus	Unigene_00032881	-0.830318	0.0107121
g__Ruminococcus	Unigene_00035892	-0.886957	0.00331209
g__Ruminococcus	Unigene_00074739	-0.874641	0.00447357
g__Ruminococcus	Unigene_00139352	-0.863933	0.00567278
g__Ruminococcus	Unigene_00177302	-0.804481	0.0160526
g__Ruminococcus	Unigene_00275410	-0.845217	0.00822777
g__Ruminococcus	Unigene_00278659	-0.842321	0.00867835
g__Ruminococcus	Unigene_00284364	-0.823718	0.0119482
g__Ruminococcus	Unigene_00289013	-0.803663	0.0162443
g__Ruminococcus	Unigene_00303984	-0.849996	0.00751736
g__Ruminococcus	Unigene_00306372	-0.806621	0.0155581
g__Ruminococcus	Unigene_00323082	0.869218	0.00505807
g__Ruminococcus	Unigene_00343127	-0.870558	0.00490935
g__Ruminococcus	Unigene_00350316	-0.851421	0.00731342
g__Ruminococcus	Unigene_00360235	-0.842584	0.00863683
g__Ruminococcus	Unigene_00360236	-0.86176	0.00593869
g__Ruminococcus	Unigene_00363792	-0.869038	0.00507828
g__Ruminococcus	Unigene_00384350	-0.828797	0.0109895
g__Ruminococcus	Unigene_00456223	-0.813583	0.0140156
g__Ruminococcus	Unigene_00573431	-0.881733	0.00377736
g__Ruminococcus	Unigene_00816491	-0.833171	0.0102041
g__Ruminococcus	Unigene_01273175	-0.854837	0.00683882
g__Ruminococcus	Unigene_01301740	-0.815482	0.0136124
g__Ruminococcus	Unigene_01956022	-0.864063	0.005657
s__Firmicutes_bacterium_CAG:110	Unigene_00000938	-0.801584	0.0167379
s__Firmicutes_bacterium_CAG:110	Unigene_00005999	0.91783	0.00130293
s__Firmicutes_bacterium_CAG:110	Unigene_00011643	-0.806642	0.0155534
s__Firmicutes_bacterium_CAG:110	Unigene_00012099	0.876426	0.0042912
s__Firmicutes_bacterium_CAG:110	Unigene_00025209	-0.824506	0.0117962
s__Firmicutes_bacterium_CAG:110	Unigene_00029160	0.892656	0.00284861
s__Firmicutes_bacterium_CAG:110	Unigene_00032878	-0.866431	0.0053766
s__Firmicutes_bacterium_CAG:110	Unigene_00032881	-0.819029	0.0128789
s__Firmicutes_bacterium_CAG:110	Unigene_00046196	0.919059	0.00124651
s__Firmicutes_bacterium_CAG:110	Unigene_00068972	0.811024	0.014571
s__Firmicutes_bacterium_CAG:110	Unigene_00071073	0.884186	0.00355398
s__Firmicutes_bacterium_CAG:110	Unigene_00073888	0.927889	0.000887482
s__Firmicutes_bacterium_CAG:110	Unigene_00076681	0.89178	0.00291699
s__Firmicutes_bacterium_CAG:110	Unigene_00089266	-0.935174	0.000648372
s__Firmicutes_bacterium_CAG:110	Unigene_00101230	0.903567	0.0020829
s__Firmicutes_bacterium_CAG:110	Unigene_00101620	-0.85772	0.00645419
s__Firmicutes_bacterium_CAG:110	Unigene_00102989	-0.824517	0.011794
s__Firmicutes_bacterium_CAG:110	Unigene_00107727	-0.840516	0.00896697
s__Firmicutes_bacterium_CAG:110	Unigene_00125976	0.904344	0.00203416
s__Firmicutes_bacterium_CAG:110	Unigene_00136546	-0.844495	0.00833865
s__Firmicutes_bacterium_CAG:110	Unigene_00139352	-0.818887	0.0129078
s__Firmicutes_bacterium_CAG:110	Unigene_00149397	0.960719	0.000147097
s__Firmicutes_bacterium_CAG:110	Unigene_00150056	0.873383	0.00460504
s__Firmicutes_bacterium_CAG:110	Unigene_00157908	0.942617	0.000452285
s__Firmicutes_bacterium_CAG:110	Unigene_00160382	0.904387	0.00203152
s__Firmicutes_bacterium_CAG:110	Unigene_00178654	0.918156	0.00128781
s__Firmicutes_bacterium_CAG:110	Unigene_00179516	-0.872601	0.004688
s__Firmicutes_bacterium_CAG:110	Unigene_00184632	0.919095	0.00124489
s__Firmicutes_bacterium_CAG:110	Unigene_00184633	0.909004	0.00175744
s__Firmicutes_bacterium_CAG:110	Unigene_00187425	0.9019	0.00218994
s__Firmicutes_bacterium_CAG:110	Unigene_00188998	0.924686	0.00100858
s__Firmicutes_bacterium_CAG:110	Unigene_00200636	0.916457	0.00136789
s__Firmicutes_bacterium_CAG:110	Unigene_00205630	0.929881	0.000817196
s__Firmicutes_bacterium_CAG:110	Unigene_00208319	0.903113	0.00211167
s__Firmicutes_bacterium_CAG:110	Unigene_00213148	0.891646	0.00292749
s__Firmicutes_bacterium_CAG:110	Unigene_00217570	0.915602	0.00140939
s__Firmicutes_bacterium_CAG:110	Unigene_00218986	0.824582	0.0117816
s__Firmicutes_bacterium_CAG:110	Unigene_00219356	0.927508	0.000901342
s__Firmicutes_bacterium_CAG:110	Unigene_00225656	0.83595	0.00972396
s__Firmicutes_bacterium_CAG:110	Unigene_00229679	0.840804	0.00892051
s__Firmicutes_bacterium_CAG:110	Unigene_00230270	0.893026	0.00282006
s__Firmicutes_bacterium_CAG:110	Unigene_00239743	0.865992	0.00542792
s__Firmicutes_bacterium_CAG:110	Unigene_00243952	0.924791	0.00100443
s__Firmicutes_bacterium_CAG:110	Unigene_00244172	0.887987	0.00322502
s__Firmicutes_bacterium_CAG:110	Unigene_00248789	0.900194	0.00230312
s__Firmicutes_bacterium_CAG:110	Unigene_00250085	0.899993	0.00231676
s__Firmicutes_bacterium_CAG:110	Unigene_00255240	0.943065	0.000441921
s__Firmicutes_bacterium_CAG:110	Unigene_00261720	0.856434	0.00662403
s__Firmicutes_bacterium_CAG:110	Unigene_00262871	0.902231	0.00216839
s__Firmicutes_bacterium_CAG:110	Unigene_00265720	0.906248	0.00191794
s__Firmicutes_bacterium_CAG:110	Unigene_00267605	0.894914	0.00267734
s__Firmicutes_bacterium_CAG:110	Unigene_00267606	0.913711	0.00150409
s__Firmicutes_bacterium_CAG:110	Unigene_00269064	-0.860478	0.00609933
s__Firmicutes_bacterium_CAG:110	Unigene_00269597	0.906547	0.00190007
s__Firmicutes_bacterium_CAG:110	Unigene_00271599	0.925272	0.000985666
s__Firmicutes_bacterium_CAG:110	Unigene_00271600	0.889167	0.00312698
s__Firmicutes_bacterium_CAG:110	Unigene_00275410	-0.831432	0.0105118
s__Firmicutes_bacterium_CAG:110	Unigene_00278191	0.888076	0.00321756
s__Firmicutes_bacterium_CAG:110	Unigene_00278659	-0.821704	0.0123426
s__Firmicutes_bacterium_CAG:110	Unigene_00280417	0.902519	0.0021498
s__Firmicutes_bacterium_CAG:110	Unigene_00280418	0.897747	0.00247201
s__Firmicutes_bacterium_CAG:110	Unigene_00283384	0.891324	0.00295291
s__Firmicutes_bacterium_CAG:110	Unigene_00283543	0.924287	0.00102438
s__Firmicutes_bacterium_CAG:110	Unigene_00284364	-0.922836	0.00108318
s__Firmicutes_bacterium_CAG:110	Unigene_00284885	0.912037	0.00159123
s__Firmicutes_bacterium_CAG:110	Unigene_00289013	-0.856834	0.00657084
s__Firmicutes_bacterium_CAG:110	Unigene_00292348	0.893891	0.00275406
s__Firmicutes_bacterium_CAG:110	Unigene_00293017	0.926843	0.000925909
s__Firmicutes_bacterium_CAG:110	Unigene_00293164	0.915299	0.00142431
s__Firmicutes_bacterium_CAG:110	Unigene_00293599	0.90422	0.00204187
s__Firmicutes_bacterium_CAG:110	Unigene_00296351	0.906919	0.00187805
s__Firmicutes_bacterium_CAG:110	Unigene_00299842	-0.808875	0.0150475
s__Firmicutes_bacterium_CAG:110	Unigene_00303984	-0.807274	0.0154092
s__Firmicutes_bacterium_CAG:110	Unigene_00306667	0.919754	0.00121535
s__Firmicutes_bacterium_CAG:110	Unigene_00308001	0.918087	0.00129102
s__Firmicutes_bacterium_CAG:110	Unigene_00309329	0.89241	0.00286772
s__Firmicutes_bacterium_CAG:110	Unigene_00309666	0.904332	0.00203491
s__Firmicutes_bacterium_CAG:110	Unigene_00309668	0.912315	0.00157656
s__Firmicutes_bacterium_CAG:110	Unigene_00309674	0.922189	0.00111012
s__Firmicutes_bacterium_CAG:110	Unigene_00309675	0.918822	0.00125728
s__Firmicutes_bacterium_CAG:110	Unigene_00311499	0.920845	0.00116743
s__Firmicutes_bacterium_CAG:110	Unigene_00312418	0.894867	0.0026808
s__Firmicutes_bacterium_CAG:110	Unigene_00313486	0.897476	0.00249124
s__Firmicutes_bacterium_CAG:110	Unigene_00314046	0.923168	0.00106956
s__Firmicutes_bacterium_CAG:110	Unigene_00316278	0.907193	0.00186191
s__Firmicutes_bacterium_CAG:110	Unigene_00316681	0.918904	0.00125355
s__Firmicutes_bacterium_CAG:110	Unigene_00316682	0.92025	0.00119338
s__Firmicutes_bacterium_CAG:110	Unigene_00316683	0.904871	0.00200153
s__Firmicutes_bacterium_CAG:110	Unigene_00317007	0.89793	0.00245914
s__Firmicutes_bacterium_CAG:110	Unigene_00317008	0.921171	0.00115335
s__Firmicutes_bacterium_CAG:110	Unigene_00317009	0.902028	0.00218157
s__Firmicutes_bacterium_CAG:110	Unigene_00317010	0.891169	0.00296525
s__Firmicutes_bacterium_CAG:110	Unigene_00317137	0.895037	0.00266819
s__Firmicutes_bacterium_CAG:110	Unigene_00318102	0.922854	0.00108243
s__Firmicutes_bacterium_CAG:110	Unigene_00321776	0.913021	0.00153961
s__Firmicutes_bacterium_CAG:110	Unigene_00324427	0.890698	0.00300282
s__Firmicutes_bacterium_CAG:110	Unigene_00327741	0.898783	0.00239955
s__Firmicutes_bacterium_CAG:110	Unigene_00328221	0.904919	0.00199861
s__Firmicutes_bacterium_CAG:110	Unigene_00328533	0.919176	0.00124124
s__Firmicutes_bacterium_CAG:110	Unigene_00328698	0.878464	0.00408889
s__Firmicutes_bacterium_CAG:110	Unigene_00328699	0.910089	0.00169678
s__Firmicutes_bacterium_CAG:110	Unigene_00328726	0.894119	0.00273683
s__Firmicutes_bacterium_CAG:110	Unigene_00329316	0.912718	0.0015554
s__Firmicutes_bacterium_CAG:110	Unigene_00332575	0.912172	0.0015841
s__Firmicutes_bacterium_CAG:110	Unigene_00332576	0.892443	0.00286516
s__Firmicutes_bacterium_CAG:110	Unigene_00332577	0.910719	0.00166217
s__Firmicutes_bacterium_CAG:110	Unigene_00332861	0.886373	0.00336219
s__Firmicutes_bacterium_CAG:110	Unigene_00335775	0.915094	0.00143443
s__Firmicutes_bacterium_CAG:110	Unigene_00336356	0.909121	0.00175083
s__Firmicutes_bacterium_CAG:110	Unigene_00336846	0.925227	0.000987393
s__Firmicutes_bacterium_CAG:110	Unigene_00340093	0.884413	0.00353377
s__Firmicutes_bacterium_CAG:110	Unigene_00340098	0.910543	0.00167179
s__Firmicutes_bacterium_CAG:110	Unigene_00340320	0.907137	0.00186518
s__Firmicutes_bacterium_CAG:110	Unigene_00340321	0.907902	0.00182053
s__Firmicutes_bacterium_CAG:110	Unigene_00340950	0.888797	0.00315753
s__Firmicutes_bacterium_CAG:110	Unigene_00342930	0.906933	0.0018772
s__Firmicutes_bacterium_CAG:110	Unigene_00343127	-0.872475	0.00470154
s__Firmicutes_bacterium_CAG:110	Unigene_00347848	0.911117	0.00164055
s__Firmicutes_bacterium_CAG:110	Unigene_00349630	0.912046	0.00159076
s__Firmicutes_bacterium_CAG:110	Unigene_00349785	0.917455	0.00132049
s__Firmicutes_bacterium_CAG:110	Unigene_00349872	0.890548	0.00301483
s__Firmicutes_bacterium_CAG:110	Unigene_00352761	0.912136	0.00158603
s__Firmicutes_bacterium_CAG:110	Unigene_00353333	0.894314	0.00272217
s__Firmicutes_bacterium_CAG:110	Unigene_00357693	0.888215	0.00320589
s__Firmicutes_bacterium_CAG:110	Unigene_00359243	0.899537	0.0023477
s__Firmicutes_bacterium_CAG:110	Unigene_00359642	0.900285	0.00229698
s__Firmicutes_bacterium_CAG:110	Unigene_00360790	0.886039	0.00339101
s__Firmicutes_bacterium_CAG:110	Unigene_00360931	0.86493	0.00555324
s__Firmicutes_bacterium_CAG:110	Unigene_00361748	0.880334	0.0039087
s__Firmicutes_bacterium_CAG:110	Unigene_00361875	0.901263	0.00223176
s__Firmicutes_bacterium_CAG:110	Unigene_00363792	-0.844382	0.00835612
s__Firmicutes_bacterium_CAG:110	Unigene_00365332	0.89595	0.00260102
s__Firmicutes_bacterium_CAG:110	Unigene_00365572	0.909446	0.00173255
s__Firmicutes_bacterium_CAG:110	Unigene_00367998	0.924083	0.00103253
s__Firmicutes_bacterium_CAG:110	Unigene_00371555	0.902935	0.00212309
s__Firmicutes_bacterium_CAG:110	Unigene_00371951	0.898041	0.00245132
s__Firmicutes_bacterium_CAG:110	Unigene_00373390	0.873552	0.0045873
s__Firmicutes_bacterium_CAG:110	Unigene_00373823	0.883253	0.00363791
s__Firmicutes_bacterium_CAG:110	Unigene_00374362	0.872364	0.00471337
s__Firmicutes_bacterium_CAG:110	Unigene_00381103	0.879757	0.00396378
s__Firmicutes_bacterium_CAG:110	Unigene_00381951	0.903101	0.00211249
s__Firmicutes_bacterium_CAG:110	Unigene_00381952	0.904283	0.00203799
s__Firmicutes_bacterium_CAG:110	Unigene_00383078	0.91948	0.00122759
s__Firmicutes_bacterium_CAG:110	Unigene_00383333	0.916932	0.00134518
s__Firmicutes_bacterium_CAG:110	Unigene_00383334	0.885551	0.00343347
s__Firmicutes_bacterium_CAG:110	Unigene_00385297	0.867667	0.00523381
s__Firmicutes_bacterium_CAG:110	Unigene_00385298	0.882855	0.00367411
s__Firmicutes_bacterium_CAG:110	Unigene_00385563	0.89811	0.00244648
s__Firmicutes_bacterium_CAG:110	Unigene_00386052	0.899445	0.00235402
s__Firmicutes_bacterium_CAG:110	Unigene_00386053	0.915545	0.00141219
s__Firmicutes_bacterium_CAG:110	Unigene_00386054	0.912437	0.00157014
s__Firmicutes_bacterium_CAG:110	Unigene_00386698	0.868913	0.00509234
s__Firmicutes_bacterium_CAG:110	Unigene_00387045	0.896334	0.00257307
s__Firmicutes_bacterium_CAG:110	Unigene_00388031	0.882659	0.00369204
s__Firmicutes_bacterium_CAG:110	Unigene_00389379	0.914428	0.00146772
s__Firmicutes_bacterium_CAG:110	Unigene_00389516	0.895932	0.00260233
s__Firmicutes_bacterium_CAG:110	Unigene_00391696	0.890883	0.00298804
s__Firmicutes_bacterium_CAG:110	Unigene_00394094	0.890435	0.0030239
s__Firmicutes_bacterium_CAG:110	Unigene_00395002	0.884876	0.00349275
s__Firmicutes_bacterium_CAG:110	Unigene_00395004	0.893892	0.00275401
s__Firmicutes_bacterium_CAG:110	Unigene_00395252	0.909788	0.00171347
s__Firmicutes_bacterium_CAG:110	Unigene_00401620	0.900918	0.00225466
s__Firmicutes_bacterium_CAG:110	Unigene_00401895	0.894101	0.00273822
s__Firmicutes_bacterium_CAG:110	Unigene_00404528	0.894075	0.00274018
s__Firmicutes_bacterium_CAG:110	Unigene_00406558	0.875771	0.00435751
s__Firmicutes_bacterium_CAG:110	Unigene_00408187	0.903298	0.00209991
s__Firmicutes_bacterium_CAG:110	Unigene_00408233	0.866658	0.00535019
s__Firmicutes_bacterium_CAG:110	Unigene_00408234	0.877615	0.00417238
s__Firmicutes_bacterium_CAG:110	Unigene_00408352	0.899706	0.00233618
s__Firmicutes_bacterium_CAG:110	Unigene_00408759	0.897395	0.00249699
s__Firmicutes_bacterium_CAG:110	Unigene_00410068	0.921789	0.00112697
s__Firmicutes_bacterium_CAG:110	Unigene_00410969	0.906306	0.00191448
s__Firmicutes_bacterium_CAG:110	Unigene_00414600	0.936988	0.000596279
s__Firmicutes_bacterium_CAG:110	Unigene_00415649	0.898725	0.00240359
s__Firmicutes_bacterium_CAG:110	Unigene_00417874	0.844473	0.00834202
s__Firmicutes_bacterium_CAG:110	Unigene_00420974	0.858601	0.00633936
s__Firmicutes_bacterium_CAG:110	Unigene_00421127	0.918422	0.00127557
s__Firmicutes_bacterium_CAG:110	Unigene_00421129	0.897597	0.00248263
s__Firmicutes_bacterium_CAG:110	Unigene_00422794	0.891084	0.00297201
s__Firmicutes_bacterium_CAG:110	Unigene_00425913	0.895268	0.00265107
s__Firmicutes_bacterium_CAG:110	Unigene_00425915	0.892867	0.0028323
s__Firmicutes_bacterium_CAG:110	Unigene_00425916	0.895058	0.00266667
s__Firmicutes_bacterium_CAG:110	Unigene_00430333	0.9085	0.00178612
s__Firmicutes_bacterium_CAG:110	Unigene_00431128	0.907372	0.0018514
s__Firmicutes_bacterium_CAG:110	Unigene_00435257	0.897565	0.00248492
s__Firmicutes_bacterium_CAG:110	Unigene_00435717	0.885615	0.00342786
s__Firmicutes_bacterium_CAG:110	Unigene_00437287	0.881513	0.0037978
s__Firmicutes_bacterium_CAG:110	Unigene_00437288	0.900048	0.00231302
s__Firmicutes_bacterium_CAG:110	Unigene_00438473	0.878791	0.004057
s__Firmicutes_bacterium_CAG:110	Unigene_00438474	0.908817	0.00176804
s__Firmicutes_bacterium_CAG:110	Unigene_00439143	0.899887	0.00232388
s__Firmicutes_bacterium_CAG:110	Unigene_00439880	0.889349	0.0031121
s__Firmicutes_bacterium_CAG:110	Unigene_00441110	0.909144	0.00174953
s__Firmicutes_bacterium_CAG:110	Unigene_00441993	0.910105	0.00169586
s__Firmicutes_bacterium_CAG:110	Unigene_00442227	0.895954	0.00260073
s__Firmicutes_bacterium_CAG:110	Unigene_00442236	0.904001	0.00205555
s__Firmicutes_bacterium_CAG:110	Unigene_00573431	-0.894949	0.00267476
s__Firmicutes_bacterium_CAG:110	Unigene_00618360	-0.802061	0.0166239
s__Firmicutes_bacterium_CAG:110	Unigene_00622687	0.8326	0.0103045
s__Firmicutes_bacterium_CAG:110	Unigene_00909655	0.866996	0.00531095
s__Firmicutes_bacterium_CAG:110	Unigene_00976120	0.896442	0.00256527
s__Firmicutes_bacterium_CAG:110	Unigene_00978564	0.929844	0.000818445
s__Firmicutes_bacterium_CAG:110	Unigene_00978565	0.896167	0.00258521
s__Firmicutes_bacterium_CAG:110	Unigene_00978566	0.916917	0.00134589
s__Firmicutes_bacterium_CAG:110	Unigene_00979813	0.916217	0.00137944
s__Firmicutes_bacterium_CAG:110	Unigene_00979819	0.882211	0.00373315
s__Firmicutes_bacterium_CAG:110	Unigene_00984117	0.902503	0.00215082
s__Firmicutes_bacterium_CAG:110	Unigene_00984120	0.893731	0.00276624
s__Firmicutes_bacterium_CAG:110	Unigene_00990502	0.918232	0.00128432
s__Firmicutes_bacterium_CAG:110	Unigene_00990509	0.899141	0.00237488
s__Firmicutes_bacterium_CAG:110	Unigene_00997375	0.904573	0.00201993
s__Firmicutes_bacterium_CAG:110	Unigene_00998435	0.891108	0.00297005
s__Firmicutes_bacterium_CAG:110	Unigene_00998442	0.810029	0.0147904
s__Firmicutes_bacterium_CAG:110	Unigene_00998446	0.874131	0.00452661
s__Firmicutes_bacterium_CAG:110	Unigene_00998449	0.875749	0.00435977
s__Firmicutes_bacterium_CAG:110	Unigene_00998473	0.882141	0.00373966
s__Firmicutes_bacterium_CAG:110	Unigene_00998536	0.95619	0.000203364
s__Firmicutes_bacterium_CAG:110	Unigene_01007689	0.897426	0.00249478
s__Firmicutes_bacterium_CAG:110	Unigene_01007690	0.899982	0.00231748
s__Firmicutes_bacterium_CAG:110	Unigene_01007691	0.882077	0.00374549
s__Firmicutes_bacterium_CAG:110	Unigene_01007692	0.88199	0.0037536
s__Firmicutes_bacterium_CAG:110	Unigene_01007701	0.897624	0.00248072
s__Firmicutes_bacterium_CAG:110	Unigene_01007704	0.896872	0.00253429
s__Firmicutes_bacterium_CAG:110	Unigene_01017084	0.991961	1.29107e-06
s__Firmicutes_bacterium_CAG:110	Unigene_01020354	0.894633	0.00269825
s__Firmicutes_bacterium_CAG:110	Unigene_01023430	0.954038	0.00023445
s__Firmicutes_bacterium_CAG:110	Unigene_01023431	0.870368	0.00493024
s__Firmicutes_bacterium_CAG:110	Unigene_01023433	0.893513	0.00278277
s__Firmicutes_bacterium_CAG:110	Unigene_01023435	0.887308	0.00328221
s__Firmicutes_bacterium_CAG:110	Unigene_01023440	0.903671	0.00207631
s__Firmicutes_bacterium_CAG:110	Unigene_01026873	0.934659	0.000663703
s__Firmicutes_bacterium_CAG:110	Unigene_01026874	0.913926	0.00149313
s__Firmicutes_bacterium_CAG:110	Unigene_01026875	0.908203	0.00180319
s__Firmicutes_bacterium_CAG:110	Unigene_01027309	0.912888	0.00154652
s__Firmicutes_bacterium_CAG:110	Unigene_01028852	0.869152	0.00506541
s__Firmicutes_bacterium_CAG:110	Unigene_01031977	0.891807	0.00291479
s__Firmicutes_bacterium_CAG:110	Unigene_01042902	0.899814	0.00232887
s__Firmicutes_bacterium_CAG:110	Unigene_01044128	0.883786	0.00358978
s__Firmicutes_bacterium_CAG:110	Unigene_01044765	0.906926	0.00187761
s__Firmicutes_bacterium_CAG:110	Unigene_01048349	0.924184	0.00102849
s__Firmicutes_bacterium_CAG:110	Unigene_01051341	0.911343	0.00162832
s__Firmicutes_bacterium_CAG:110	Unigene_01060410	0.894761	0.00268876
s__Firmicutes_bacterium_CAG:110	Unigene_01065493	0.866187	0.00540503
s__Firmicutes_bacterium_CAG:110	Unigene_01065496	0.891992	0.0029003
s__Firmicutes_bacterium_CAG:110	Unigene_01069630	0.907887	0.00182138
s__Firmicutes_bacterium_CAG:110	Unigene_01069676	0.901536	0.00221381
s__Firmicutes_bacterium_CAG:110	Unigene_01073392	0.900794	0.00226289
s__Firmicutes_bacterium_CAG:110	Unigene_01079130	0.9	0.00231627
s__Firmicutes_bacterium_CAG:110	Unigene_01082698	0.906139	0.00192446
s__Firmicutes_bacterium_CAG:110	Unigene_01083192	0.823125	0.0120636
s__Firmicutes_bacterium_CAG:110	Unigene_01083193	0.908509	0.00178562
s__Firmicutes_bacterium_CAG:110	Unigene_01089105	0.902132	0.00217483
s__Firmicutes_bacterium_CAG:110	Unigene_01089947	0.924763	0.00100554
s__Firmicutes_bacterium_CAG:110	Unigene_01090154	0.906765	0.00188714
s__Firmicutes_bacterium_CAG:110	Unigene_01095436	0.871629	0.00479245
s__Firmicutes_bacterium_CAG:110	Unigene_01095441	0.909535	0.0017276
s__Firmicutes_bacterium_CAG:110	Unigene_01095442	0.909034	0.00175577
s__Firmicutes_bacterium_CAG:110	Unigene_01095447	0.874967	0.00443987
s__Firmicutes_bacterium_CAG:110	Unigene_01095449	0.908496	0.00178636
s__Firmicutes_bacterium_CAG:110	Unigene_01095455	0.919075	0.00124582
s__Firmicutes_bacterium_CAG:110	Unigene_01095456	0.884281	0.00354549
s__Firmicutes_bacterium_CAG:110	Unigene_01099277	0.866681	0.00534747
s__Firmicutes_bacterium_CAG:110	Unigene_01102119	0.908271	0.00179928
s__Firmicutes_bacterium_CAG:110	Unigene_01106913	0.895117	0.00266227
s__Firmicutes_bacterium_CAG:110	Unigene_01113821	0.888159	0.00321057
s__Firmicutes_bacterium_CAG:110	Unigene_01117364	0.914716	0.00145323
s__Firmicutes_bacterium_CAG:110	Unigene_01117365	0.909996	0.00170189
s__Firmicutes_bacterium_CAG:110	Unigene_01117366	0.923235	0.00106681
s__Firmicutes_bacterium_CAG:110	Unigene_01123853	0.909123	0.00175074
s__Firmicutes_bacterium_CAG:110	Unigene_01123854	0.886586	0.00334383
s__Firmicutes_bacterium_CAG:110	Unigene_01123855	0.898068	0.00244945
s__Firmicutes_bacterium_CAG:110	Unigene_01123860	0.862263	0.00587639
s__Firmicutes_bacterium_CAG:110	Unigene_01125566	0.890975	0.00298069
s__Firmicutes_bacterium_CAG:110	Unigene_01133133	0.927662	0.000895711
s__Firmicutes_bacterium_CAG:110	Unigene_01133135	0.906452	0.00190574
s__Firmicutes_bacterium_CAG:110	Unigene_01133137	0.923338	0.0010626
s__Firmicutes_bacterium_CAG:110	Unigene_01135393	0.896052	0.00259359
s__Firmicutes_bacterium_CAG:110	Unigene_01136803	0.902258	0.00216668
s__Firmicutes_bacterium_CAG:110	Unigene_01149153	0.898075	0.00244894
s__Firmicutes_bacterium_CAG:110	Unigene_01150370	0.907902	0.00182053
s__Firmicutes_bacterium_CAG:110	Unigene_01152305	0.889028	0.00313849
s__Firmicutes_bacterium_CAG:110	Unigene_01158556	0.890944	0.00298311
s__Firmicutes_bacterium_CAG:110	Unigene_01159401	0.903755	0.00207101
s__Firmicutes_bacterium_CAG:110	Unigene_01164784	0.9017	0.00220301
s__Firmicutes_bacterium_CAG:110	Unigene_01170443	0.901177	0.00223745
s__Firmicutes_bacterium_CAG:110	Unigene_01172642	0.895967	0.00259982
s__Firmicutes_bacterium_CAG:110	Unigene_01172643	0.920431	0.00118545
s__Firmicutes_bacterium_CAG:110	Unigene_01172645	0.910344	0.00168271
s__Firmicutes_bacterium_CAG:110	Unigene_01172646	0.914771	0.0014505
s__Firmicutes_bacterium_CAG:110	Unigene_01172647	0.927629	0.000896934
s__Firmicutes_bacterium_CAG:110	Unigene_01180098	0.907509	0.00184338
s__Firmicutes_bacterium_CAG:110	Unigene_01181560	0.882689	0.00368929
s__Firmicutes_bacterium_CAG:110	Unigene_01181561	0.911337	0.00162865
s__Firmicutes_bacterium_CAG:110	Unigene_01183092	0.89255	0.00285682
s__Firmicutes_bacterium_CAG:110	Unigene_01184132	0.897768	0.00247054
s__Firmicutes_bacterium_CAG:110	Unigene_01184135	0.893437	0.00278862
s__Firmicutes_bacterium_CAG:110	Unigene_01184623	0.875052	0.00443117
s__Firmicutes_bacterium_CAG:110	Unigene_01184871	0.899705	0.00233631
s__Firmicutes_bacterium_CAG:110	Unigene_01185537	0.919423	0.00123015
s__Firmicutes_bacterium_CAG:110	Unigene_01185538	0.908993	0.00175811
s__Firmicutes_bacterium_CAG:110	Unigene_01185543	0.917648	0.00131145
s__Firmicutes_bacterium_CAG:110	Unigene_01185545	0.911435	0.00162339
s__Firmicutes_bacterium_CAG:110	Unigene_01195123	0.881967	0.00375569
s__Firmicutes_bacterium_CAG:110	Unigene_01195394	0.885494	0.00343843
s__Firmicutes_bacterium_CAG:110	Unigene_01204460	0.885327	0.00345309
s__Firmicutes_bacterium_CAG:110	Unigene_01208443	0.898589	0.00241301
s__Firmicutes_bacterium_CAG:110	Unigene_01209177	0.887049	0.00330423
s__Firmicutes_bacterium_CAG:110	Unigene_01213176	0.906022	0.00193149
s__Firmicutes_bacterium_CAG:110	Unigene_01217928	0.833783	0.0100969
s__Firmicutes_bacterium_CAG:110	Unigene_01220188	0.902132	0.00217482
s__Firmicutes_bacterium_CAG:110	Unigene_01228664	0.899346	0.00236083
s__Firmicutes_bacterium_CAG:110	Unigene_01228665	0.898073	0.0024491
s__Firmicutes_bacterium_CAG:110	Unigene_01228666	0.896668	0.002549
s__Firmicutes_bacterium_CAG:110	Unigene_01263265	0.89237	0.00287083
s__Firmicutes_bacterium_CAG:110	Unigene_01342381	0.947008	0.00035739
s__Firmicutes_bacterium_CAG:110	Unigene_01353980	0.913698	0.00150473
s__Firmicutes_bacterium_CAG:110	Unigene_01353981	0.895667	0.00262175
s__Firmicutes_bacterium_CAG:110	Unigene_01425165	0.991166	1.71193e-06
s__Firmicutes_bacterium_CAG:110	Unigene_01501189	0.923567	0.00105328
s__Firmicutes_bacterium_CAG:110	Unigene_01507935	0.902039	0.0021809
s__Firmicutes_bacterium_CAG:110	Unigene_01523296	0.906025	0.00193134
s__Firmicutes_bacterium_CAG:110	Unigene_01554939	0.908154	0.00180596
s__Firmicutes_bacterium_CAG:110	Unigene_01604748	0.881678	0.00378248
s__Firmicutes_bacterium_CAG:110	Unigene_01626129	0.889666	0.00308616
s__Firmicutes_bacterium_CAG:110	Unigene_01701487	0.97642	3.21984e-05
s__Firmicutes_bacterium_CAG:110	Unigene_01712220	0.914993	0.00143945
s__Firmicutes_bacterium_CAG:110	Unigene_01713503	0.90795	0.00181776
s__Firmicutes_bacterium_CAG:110	Unigene_01722745	0.909959	0.00170397
s__Firmicutes_bacterium_CAG:110	Unigene_01836303	0.943195	0.000438939
s__Firmicutes_bacterium_CAG:110	Unigene_01844531	0.895157	0.00265933
s__Firmicutes_bacterium_CAG:110	Unigene_01956022	-0.806824	0.0155118
s__Firmicutes_bacterium_CAG:110	Unigene_02234668	0.898814	0.00239744
s__Firmicutes_bacterium_CAG:110	Unigene_02328960	0.912125	0.00158658
s__Firmicutes_bacterium_CAG:110	Unigene_02339702	0.909834	0.00171089
s__Firmicutes_bacterium_CAG:110	Unigene_02419122	0.897944	0.00245816
s__Firmicutes_bacterium_CAG:110	Unigene_02439422	0.934016	0.000683139
g__Methanobrevibacter	AFP	0.805209	0.0158835
s__Methanobrevibacter_woesei	AFP	0.801663	0.0167188
s__Olsenella_mediterranea	BW	0.925547	0.000975005
s__Olsenella_mediterranea	CW	0.914601	0.00145901
s__Olsenella_mediterranea	EW	0.885504	0.00343759
s__Olsenella_mediterranea	AFW	0.893218	0.00280532
s__Olsenella_mediterranea	AFP	0.808474	0.0151378
s__Bacteroides_fragilis	AFW	-0.828003	0.0111359
s__Bacteroides_sp._An279	AFW	-0.80133	0.0167986
s__uncultured_Clostridium_sp.	BW	0.846807	0.00798683
s__uncultured_Clostridium_sp.	CW	0.830959	0.0105966
s__uncultured_Clostridium_sp.	EW	0.812559	0.0142363
s__uncultured_Clostridium_sp.	AFW	0.829361	0.0108861
g__Blautia	BW	0.858392	0.0063665
g__Blautia	CW	0.829575	0.010847
g__Blautia	EW	0.829516	0.0108577
g__Ruminococcus	BW	0.862372	0.00586297
g__Ruminococcus	CW	0.841222	0.00885329
g__Ruminococcus	EW	0.866393	0.00538092
g__Ruminococcus	AFW	0.828758	0.0109966
s__Firmicutes_bacterium_CAG:110	AFW	0.822353	0.0122146
s__Firmicutes_bacterium_CAG:110	AFP	0.921706	0.00113051
Unigene_00005999	AFW	0.876062	0.00432794
Unigene_00005999	AFP	0.942618	0.00045227
Unigene_00008350	AFW	0.819358	0.0128121
Unigene_00008350	AFP	0.832261	0.0103643
Unigene_00012099	AFP	0.820464	0.0125895
Unigene_00013824	AFP	-0.812852	0.0141728
Unigene_00021717	BW	0.811211	0.0145298
Unigene_00021717	CW	0.808894	0.0150433
Unigene_00021717	AFW	0.834365	0.00999601
Unigene_00021717	AFP	0.817533	0.0131851
Unigene_00024573	AFP	-0.802927	0.016418
Unigene_00028375	AFP	-0.869606	0.00501468
Unigene_00029160	AFW	0.878741	0.00406189
Unigene_00029160	AFP	0.942363	0.000458233
Unigene_00032227	BW	-0.812073	0.0143415
Unigene_00032227	EW	-0.808997	0.0150203
Unigene_00032227	AFW	-0.839398	0.00914862
Unigene_00046196	AFW	0.82941	0.0108771
Unigene_00046196	AFP	0.92392	0.00103905
Unigene_00060297	EW	0.816454	0.0134088
Unigene_00071073	AFW	0.821101	0.0124622
Unigene_00071073	AFP	0.906173	0.0019224
Unigene_00073888	AFW	0.871181	0.00484111
Unigene_00073888	AFP	0.947451	0.000348628
Unigene_00074905	AFW	-0.814485	0.0138232
Unigene_00076681	AFP	0.894898	0.00267852
Unigene_00078980	BW	0.801907	0.0166604
Unigene_00078980	CW	0.807033	0.015464
Unigene_00078980	AFW	0.807099	0.015449
Unigene_00078982	BW	0.878691	0.00406672
Unigene_00078982	CW	0.891379	0.00294861
Unigene_00078982	EW	0.851495	0.00730291
Unigene_00078984	BW	0.820398	0.0126026
Unigene_00078984	CW	0.821397	0.0124034
Unigene_00078984	AFW	0.82299	0.0120898
Unigene_00086770	AFP	-0.819948	0.012693
Unigene_00101230	AFW	0.840727	0.00893284
Unigene_00101230	AFP	0.92352	0.0010552
Unigene_00102989	AFW	-0.809616	0.0148821
Unigene_00102989	AFP	-0.804252	0.0161063
Unigene_00122743	AFW	-0.841374	0.00882905
Unigene_00122743	AFP	-0.888485	0.00318337
Unigene_00125976	AFW	0.850648	0.00742354
Unigene_00125976	AFP	0.92976	0.000821353
Unigene_00136546	AFP	-0.82055	0.0125721
Unigene_00139352	AFW	-0.817847	0.0131204
Unigene_00139352	AFP	-0.866584	0.00535872
Unigene_00149397	AFW	0.891212	0.00296185
Unigene_00149397	AFP	0.963004	0.000123105
Unigene_00150056	AFP	0.837798	0.00941281
Unigene_00157908	AFW	0.875329	0.00440271
Unigene_00157908	AFP	0.951308	0.000278175
Unigene_00160382	AFW	0.839568	0.00912088
Unigene_00160382	AFP	0.925249	0.000986561
Unigene_00177302	AFP	-0.834543	0.0099652
Unigene_00178654	AFW	0.851919	0.00724294
Unigene_00178654	AFP	0.934283	0.000675019
Unigene_00179516	AFP	-0.885572	0.00343163
Unigene_00184632	AFW	0.869359	0.00504229
Unigene_00184632	AFP	0.943752	0.000426341
Unigene_00184633	AFW	0.837515	0.00946012
Unigene_00184633	AFP	0.925333	0.000983274
Unigene_00187425	AFW	0.816721	0.0133532
Unigene_00187425	AFP	0.913339	0.00152317
Unigene_00188998	AFW	0.818482	0.0129904
Unigene_00188998	AFP	0.919147	0.00124254
Unigene_00200636	AFW	0.873379	0.00460544
Unigene_00200636	AFP	0.947197	0.000353631
Unigene_00200699	CW	-0.804709	0.0159994
Unigene_00200699	AFW	-0.835038	0.00987986
Unigene_00200699	AFP	-0.809733	0.0148562
Unigene_00205630	AFP	0.898364	0.00242873
Unigene_00208319	AFW	0.831272	0.0105405
Unigene_00208319	AFP	0.91748	0.00131931
Unigene_00213148	AFW	0.825989	0.0115132
Unigene_00213148	AFP	0.912195	0.0015829
Unigene_00217570	AFW	0.828235	0.0110931
Unigene_00217570	AFP	0.922195	0.00110986
Unigene_00218986	AFP	0.814114	0.0139021
Unigene_00219356	AFW	0.824439	0.0118091
Unigene_00219356	AFP	0.923043	0.00107467
Unigene_00225656	AFW	0.834003	0.0100587
Unigene_00225656	AFP	0.860239	0.00612949
Unigene_00229679	AFW	0.927804	0.000890572
Unigene_00229679	AFP	0.946811	0.000361338
Unigene_00230270	AFW	0.816286	0.0134438
Unigene_00230270	AFP	0.908862	0.0017655
Unigene_00239743	AFW	0.80293	0.0164172
Unigene_00239743	AFP	0.83525	0.00984345
Unigene_00239750	AFW	0.844611	0.00832081
Unigene_00239750	AFP	0.854967	0.00682124
Unigene_00243952	AFW	0.853237	0.00705863
Unigene_00243952	AFP	0.937869	0.000572002
Unigene_00244172	AFW	0.837369	0.00948453
Unigene_00244172	AFP	0.919493	0.00122698
Unigene_00248789	AFW	0.834643	0.00994783
Unigene_00248789	AFP	0.92125	0.00114994
Unigene_00250085	AFW	0.858176	0.00639454
Unigene_00250085	AFP	0.93324	0.000707101
Unigene_00255240	AFW	0.888575	0.00317591
Unigene_00255240	AFP	0.957888	0.000180859
Unigene_00261720	AFP	0.887756	0.00324441
Unigene_00262871	AFW	0.855069	0.00680745
Unigene_00262871	AFP	0.934413	0.000671093
Unigene_00263726	AFW	-0.821687	0.012346
Unigene_00263726	AFP	-0.875139	0.00442216
Unigene_00264812	BW	-0.826022	0.011507
Unigene_00264812	CW	-0.834141	0.0100349
Unigene_00264812	EW	-0.822925	0.0121025
Unigene_00264817	AFP	-0.830456	0.0106872
Unigene_00265720	AFW	0.840876	0.0089088
Unigene_00265720	AFP	0.926745	0.000929552
Unigene_00267605	AFW	0.836571	0.00961864
Unigene_00267605	AFP	0.923521	0.00105517
Unigene_00267606	AFW	0.849251	0.00762536
Unigene_00267606	AFP	0.933512	0.000698647
Unigene_00269064	AFP	-0.878505	0.00408491
Unigene_00269597	AFW	0.822383	0.0122088
Unigene_00269597	AFP	0.919613	0.00122163
Unigene_00271599	AFW	0.841381	0.00882787
Unigene_00271599	AFP	0.933658	0.000694119
Unigene_00271600	AFW	0.836548	0.00962265
Unigene_00271600	AFP	0.919057	0.00124662
Unigene_00275410	BW	-0.807117	0.0154448
Unigene_00275410	CW	-0.813129	0.0141131
Unigene_00275410	AFW	-0.912069	0.00158955
Unigene_00275410	AFP	-0.887436	0.00327141
Unigene_00278191	AFW	0.873475	0.00459533
Unigene_00278191	AFP	0.938977	0.000542409
Unigene_00278659	AFW	-0.837392	0.00948065
Unigene_00278659	AFP	-0.885944	0.00339922
Unigene_00280417	AFW	0.840199	0.00901826
Unigene_00280417	AFP	0.926451	0.000940591
Unigene_00280418	AFW	0.864065	0.00565677
Unigene_00280418	AFP	0.937913	0.000570804
Unigene_00283384	AFW	0.856103	0.00666824
Unigene_00283384	AFP	0.928834	0.00085365
Unigene_00283543	AFW	0.852074	0.00722102
Unigene_00283543	AFP	0.938641	0.000551279
Unigene_00284364	AFW	-0.903822	0.00206684
Unigene_00284364	AFP	-0.923142	0.00107062
Unigene_00284885	AFW	0.835131	0.00986385
Unigene_00284885	AFP	0.925429	0.000979559
Unigene_00292348	AFW	0.849908	0.00752999
Unigene_00292348	AFP	0.929094	0.0008445
Unigene_00293017	AFW	0.893461	0.00278677
Unigene_00293017	AFP	0.959085	0.000166026
Unigene_00293164	AFW	0.823942	0.0119049
Unigene_00293164	AFP	0.92028	0.0011921
Unigene_00293599	AFW	0.851535	0.00729721
Unigene_00293599	AFP	0.932515	0.000729994
Unigene_00296351	AFW	0.851262	0.00733599
Unigene_00296351	AFP	0.930758	0.000787454
Unigene_00303984	AFP	-0.801368	0.0167896
Unigene_00304797	AFW	-0.811494	0.0144679
Unigene_00304797	AFP	-0.886164	0.00338019
Unigene_00306372	EW	-0.810214	0.0147495
Unigene_00306372	AFW	-0.830652	0.0106518
Unigene_00306667	AFW	0.838605	0.00927907
Unigene_00306667	AFP	0.931449	0.000764503
Unigene_00308001	AFP	0.906702	0.00189084
Unigene_00309138	AFP	-0.827601	0.0112107
Unigene_00309329	AFW	0.844439	0.00834731
Unigene_00309329	AFP	0.925645	0.000971261
Unigene_00309666	AFW	0.849938	0.0075257
Unigene_00309666	AFP	0.932561	0.000728527
Unigene_00309668	AFW	0.858302	0.00637821
Unigene_00309668	AFP	0.938753	0.000548317
Unigene_00309674	AFW	0.818061	0.0130766
Unigene_00309674	AFP	0.918479	0.00127294
Unigene_00309675	AFP	0.879362	0.00400176
Unigene_00311499	AFW	0.885077	0.003475
Unigene_00311499	AFP	0.954173	0.000232415
Unigene_00312418	AFW	0.851281	0.00733322
Unigene_00312418	AFP	0.928356	0.000870672
Unigene_00313486	AFW	0.803868	0.0161961
Unigene_00313486	AFP	0.904141	0.00204684
Unigene_00314046	AFW	0.890809	0.0029939
Unigene_00314046	AFP	0.957182	0.000190006
Unigene_00316278	AFW	0.824718	0.0117554
Unigene_00316278	AFP	0.917733	0.00130748
Unigene_00316681	AFW	0.839524	0.00912809
Unigene_00316681	AFP	0.929882	0.000817147
Unigene_00316682	AFW	0.902365	0.00215975
Unigene_00316682	AFP	0.960905	0.000145043
Unigene_00316683	AFW	0.847394	0.00789901
Unigene_00316683	AFP	0.931049	0.000777714
Unigene_00317007	AFW	0.84645	0.00804054
Unigene_00317007	AFP	0.928295	0.000872848
Unigene_00317008	AFW	0.855156	0.00679562
Unigene_00317008	AFP	0.939321	0.00053343
Unigene_00317009	AFW	0.847639	0.00786255
Unigene_00317009	AFP	0.928566	0.000863162
Unigene_00317010	AFW	0.821261	0.0124304
Unigene_00317010	AFP	0.911603	0.0016144
Unigene_00317137	AFW	0.837269	0.0095012
Unigene_00317137	AFP	0.92072	0.00117287
Unigene_00318102	AFW	0.837974	0.00938351
Unigene_00318102	AFP	0.929047	0.000846159
Unigene_00321776	AFW	0.842808	0.00860142
Unigene_00321776	AFP	0.928165	0.000877508
Unigene_00323082	BW	0.842006	0.00872822
Unigene_00324427	AFP	0.894961	0.00267383
Unigene_00327741	AFW	0.815292	0.0136524
Unigene_00327741	AFP	0.913451	0.00151741
Unigene_00328221	AFW	0.865869	0.00544227
Unigene_00328221	AFP	0.940276	0.000509003
Unigene_00328533	AFW	0.832028	0.0104057
Unigene_00328533	AFP	0.925272	0.000985662
Unigene_00328698	AFW	0.843689	0.00846361
Unigene_00328698	AFP	0.920922	0.00116407
Unigene_00328699	AFW	0.850543	0.00743867
Unigene_00328699	AFP	0.933279	0.000705896
Unigene_00328726	AFW	0.802985	0.0164042
Unigene_00328726	AFP	0.904172	0.00204487
Unigene_00329316	AFW	0.858446	0.00635951
Unigene_00329316	AFP	0.936915	0.000598321
Unigene_00332575	AFW	0.837053	0.00953749
Unigene_00332575	AFP	0.928282	0.000873296
Unigene_00332576	AFW	0.834196	0.0100253
Unigene_00332576	AFP	0.919329	0.00123435
Unigene_00332577	AFW	0.821811	0.0123215
Unigene_00332577	AFP	0.917464	0.00132007
Unigene_00332861	AFW	0.85495	0.0068235
Unigene_00332861	AFP	0.929197	0.000840897
Unigene_00335775	AFW	0.832518	0.010319
Unigene_00335775	AFP	0.925695	0.000969326
Unigene_00336356	AFW	0.865061	0.00553777
Unigene_00336356	AFP	0.940289	0.000508692
Unigene_00336846	AFP	0.905509	0.00196254
Unigene_00340093	AFW	0.858202	0.00639114
Unigene_00340093	AFP	0.930899	0.000782731
Unigene_00340098	AFW	0.829606	0.0108414
Unigene_00340098	AFP	0.922981	0.00107723
Unigene_00340320	AFW	0.814823	0.0137515
Unigene_00340320	AFP	0.91467	0.00145553
Unigene_00340321	AFW	0.821283	0.012426
Unigene_00340321	AFP	0.916457	0.00136787
Unigene_00340950	AFW	0.835185	0.00985471
Unigene_00340950	AFP	0.920507	0.00118214
Unigene_00342930	AFW	0.840824	0.00891727
Unigene_00342930	AFP	0.927471	0.000902706
Unigene_00343127	AFW	-0.807596	0.0153359
Unigene_00343127	AFP	-0.86601	0.00542573
Unigene_00347848	AFW	0.866485	0.00537021
Unigene_00347848	AFP	0.942201	0.000462049
Unigene_00349630	AFW	0.820617	0.0125588
Unigene_00349630	AFP	0.920068	0.00120142
Unigene_00349785	AFW	0.844654	0.00831419
Unigene_00349785	AFP	0.933202	0.000708282
Unigene_00349872	AFW	0.80708	0.0154533
Unigene_00349872	AFP	0.905588	0.0019577
Unigene_00350316	AFP	-0.831852	0.010437
Unigene_00352761	AFW	0.828973	0.0109572
Unigene_00352761	AFP	0.916339	0.00137355
Unigene_00353333	AFW	0.861465	0.00597543
Unigene_00353333	AFP	0.935592	0.000636136
Unigene_00357693	AFW	0.878311	0.00410381
Unigene_00357693	AFP	0.943031	0.000442711
Unigene_00359243	AFW	0.846552	0.00802512
Unigene_00359243	AFP	0.928096	0.000879982
Unigene_00359642	AFW	0.840355	0.0089929
Unigene_00359642	AFP	0.926145	0.000952173
Unigene_00360235	AFW	-0.80022	0.0170666
Unigene_00360235	AFP	-0.826819	0.0113569
Unigene_00360236	AFP	-0.836687	0.00959918
Unigene_00360790	AFW	0.83097	0.0105946
Unigene_00360790	AFP	0.917085	0.00133794
Unigene_00360931	AFW	0.851041	0.00736744
Unigene_00360931	AFP	0.92073	0.00117243
Unigene_00361748	AFW	0.884385	0.00353623
Unigene_00361748	AFP	0.941923	0.000468645
Unigene_00361875	AFW	0.850686	0.00741819
Unigene_00361875	AFP	0.931254	0.000770949
Unigene_00363792	AFW	-0.801682	0.0167142
Unigene_00363792	AFP	-0.838927	0.00922603
Unigene_00365332	AFW	0.841427	0.00882055
Unigene_00365332	AFP	0.922947	0.00107863
Unigene_00365572	AFW	0.837276	0.00950006
Unigene_00365572	AFP	0.927075	0.000917294
Unigene_00367998	AFW	0.818397	0.0130077
Unigene_00367998	AFP	0.917835	0.00130272
Unigene_00371555	AFW	0.831986	0.0104131
Unigene_00371555	AFP	0.921975	0.00111911
Unigene_00371951	AFW	0.864927	0.00555366
Unigene_00371951	AFP	0.937703	0.000576544
Unigene_00373390	AFW	0.844663	0.0083128
Unigene_00373390	AFP	0.919771	0.00121457
Unigene_00373823	AFW	0.841141	0.00886633
Unigene_00373823	AFP	0.922305	0.00110526
Unigene_00374362	AFW	0.883914	0.00357832
Unigene_00374362	AFP	0.938861	0.000545474
Unigene_00381103	AFW	0.847219	0.00792518
Unigene_00381103	AFP	0.922943	0.00107878
Unigene_00381951	AFW	0.834414	0.0099874
Unigene_00381951	AFP	0.923857	0.00104158
Unigene_00381952	AFW	0.831721	0.0104603
Unigene_00381952	AFP	0.924078	0.00103271
Unigene_00383078	AFW	0.819256	0.0128328
Unigene_00383078	AFP	0.922156	0.00111149
Unigene_00383333	AFW	0.848789	0.00769292
Unigene_00383333	AFP	0.934274	0.000675305
Unigene_00383334	AFW	0.840341	0.00899522
Unigene_00383334	AFP	0.922702	0.00108873
Unigene_00385297	AFW	0.862903	0.00579778
Unigene_00385297	AFP	0.926286	0.00094682
Unigene_00385298	AFW	0.858434	0.00636105
Unigene_00385298	AFP	0.930107	0.000809469
Unigene_00385563	AFW	0.851767	0.00726436
Unigene_00385563	AFP	0.930172	0.00080724
Unigene_00386052	AFW	0.815314	0.0136477
Unigene_00386052	AFP	0.910608	0.00166824
Unigene_00386053	AFW	0.859349	0.00624299
Unigene_00386053	AFP	0.940348	0.000507213
Unigene_00386054	AFW	0.865711	0.00546082
Unigene_00386054	AFP	0.942087	0.000464729
Unigene_00386698	AFW	0.856321	0.00663903
Unigene_00386698	AFP	0.924611	0.00101152
Unigene_00387045	AFW	0.853326	0.00704622
Unigene_00387045	AFP	0.930401	0.000799456
Unigene_00388031	AFW	0.857341	0.00650384
Unigene_00388031	AFP	0.928564	0.000863223
Unigene_00389379	AFW	0.858065	0.00640906
Unigene_00389379	AFP	0.939928	0.000517811
Unigene_00389516	AFW	0.845583	0.00817189
Unigene_00389516	AFP	0.925097	0.000992477
Unigene_00391696	AFW	0.825897	0.0115307
Unigene_00391696	AFP	0.914908	0.00144366
Unigene_00394094	AFW	0.863812	0.00568733
Unigene_00394094	AFP	0.932926	0.000716973
Unigene_00395002	AFW	0.854586	0.0068731
Unigene_00395002	AFP	0.927125	0.000915447
Unigene_00395004	AFW	0.851604	0.00728738
Unigene_00395004	AFP	0.928988	0.000848226
Unigene_00395252	AFW	0.832063	0.0103995
Unigene_00395252	AFP	0.923183	0.00106894
Unigene_00401620	AFW	0.884562	0.00352051
Unigene_00401620	AFP	0.945132	0.000396142
Unigene_00401895	AFW	0.841382	0.00882775
Unigene_00401895	AFP	0.922083	0.00111457
Unigene_00404528	AFW	0.818498	0.0129871
Unigene_00404528	AFP	0.912882	0.00154684
Unigene_00406558	AFW	0.834094	0.0100429
Unigene_00406558	AFP	0.912275	0.00157866
Unigene_00408187	AFW	0.845748	0.00814684
Unigene_00408187	AFP	0.929913	0.000816078
Unigene_00408233	AFW	0.934736	0.00066138
Unigene_00408233	AFP	0.961372	0.000139951
Unigene_00408234	AFW	0.859838	0.00618054
Unigene_00408234	AFP	0.930114	0.000809215
Unigene_00408352	AFW	0.844411	0.00835164
Unigene_00408352	AFP	0.926693	0.0009315
Unigene_00408759	AFW	0.806267	0.0156393
Unigene_00408759	AFP	0.902095	0.00217724
Unigene_00410068	AFW	0.874275	0.00451156
Unigene_00410068	AFP	0.948753	0.000323669
Unigene_00410969	AFW	0.857393	0.00649711
Unigene_00410969	AFP	0.936835	0.000600575
Unigene_00414600	AFW	0.850866	0.00739244
Unigene_00414600	AFP	0.941983	0.00046722
Unigene_00415649	AFW	0.847834	0.00783368
Unigene_00415649	AFP	0.928984	0.000848385
Unigene_00417874	AFW	0.854457	0.00689063
Unigene_00417874	AFP	0.915886	0.00139551
Unigene_00420974	AFW	0.816086	0.0134858
Unigene_00420974	AFP	0.900076	0.00231111
Unigene_00421127	AFW	0.852505	0.00716053
Unigene_00421127	AFP	0.937003	0.000595862
Unigene_00421129	AFW	0.853025	0.00708803
Unigene_00421129	AFP	0.930984	0.000779888
Unigene_00422794	AFW	0.860121	0.00614453
Unigene_00422794	AFP	0.93207	0.000744271
Unigene_00425913	AFW	0.837814	0.0094102
Unigene_00425913	AFP	0.922062	0.00111546
Unigene_00425915	AFW	0.840387	0.00898783
Unigene_00425915	AFP	0.925311	0.000984156
Unigene_00425916	AFW	0.889668	0.00308599
Unigene_00425916	AFP	0.951132	0.000281166
Unigene_00430333	AFW	0.85273	0.00712908
Unigene_00430333	AFP	0.936479	0.000610618
Unigene_00431128	AFW	0.854594	0.00687191
Unigene_00431128	AFP	0.93417	0.000678446
Unigene_00435257	AFW	0.854647	0.00686473
Unigene_00435257	AFP	0.932228	0.000739177
Unigene_00435717	AFW	0.865945	0.00543334
Unigene_00435717	AFP	0.934904	0.000656394
Unigene_00437287	AFW	0.821785	0.0123266
Unigene_00437287	AFP	0.910024	0.00170035
Unigene_00437288	AFW	0.82513	0.0116765
Unigene_00437288	AFP	0.91682	0.00135054
Unigene_00438473	AFW	0.840901	0.00890489
Unigene_00438473	AFP	0.91661	0.00136056
Unigene_00438474	AFW	0.875151	0.00442092
Unigene_00438474	AFP	0.945488	0.000388581
Unigene_00439143	AFW	0.879686	0.00397054
Unigene_00439143	AFP	0.949107	0.000317089
Unigene_00439880	AFW	0.847469	0.00788789
Unigene_00439880	AFP	0.927339	0.000907542
Unigene_00441110	AFW	0.806217	0.0156506
Unigene_00441110	AFP	0.906282	0.00191588
Unigene_00441993	AFW	0.864533	0.00560062
Unigene_00441993	AFP	0.941376	0.000481815
Unigene_00442227	AFW	0.882435	0.00371256
Unigene_00442227	AFP	0.946222	0.000373313
Unigene_00442236	AFW	0.8715	0.00480647
Unigene_00442236	AFP	0.942863	0.000446577
Unigene_00456223	AFW	-0.858098	0.00640473
Unigene_00456223	AFP	-0.868969	0.00508602
Unigene_00573431	AFW	-0.862826	0.00580729
Unigene_00573431	AFP	-0.908459	0.00178846
Unigene_00622687	AFP	0.808071	0.0152284
Unigene_00811517	AFW	-0.820724	0.0125374
Unigene_00811517	AFP	-0.822565	0.012173
Unigene_00909655	AFW	0.835444	0.00981021
Unigene_00909655	AFP	0.91225	0.00157997
Unigene_00976120	AFW	0.848605	0.00771995
Unigene_00976120	AFP	0.928654	0.000860042
Unigene_00978564	AFW	0.867863	0.00521135
Unigene_00978564	AFP	0.950397	0.000293876
Unigene_00978565	AFW	0.880645	0.0038793
Unigene_00978565	AFP	0.944053	0.000419622
Unigene_00978566	AFW	0.821245	0.0124336
Unigene_00978566	AFP	0.919865	0.00121041
Unigene_00979813	AFW	0.852746	0.00712686
Unigene_00979813	AFP	0.937785	0.000574296
Unigene_00979819	AFW	0.837191	0.00951441
Unigene_00979819	AFP	0.919809	0.00121289
Unigene_00984117	AFW	0.834307	0.0100061
Unigene_00984117	AFP	0.920145	0.00119802
Unigene_00984120	AFW	0.881259	0.00382154
Unigene_00984120	AFP	0.943176	0.000439385
Unigene_00990502	AFW	0.837844	0.00940515
Unigene_00990502	AFP	0.928553	0.000863626
Unigene_00990509	AFW	0.840525	0.00896539
Unigene_00990509	AFP	0.923629	0.00105077
Unigene_00997375	AFW	0.84493	0.00827175
Unigene_00997375	AFP	0.928657	0.000859929
Unigene_00998435	AFW	0.866361	0.00538474
Unigene_00998435	AFP	0.937106	0.000593002
Unigene_00998442	AFW	0.847916	0.00782153
Unigene_00998442	AFP	0.899479	0.00235167
Unigene_00998446	AFW	0.881425	0.00380605
Unigene_00998446	AFP	0.935545	0.000637485
Unigene_00998449	AFW	0.815609	0.0135856
Unigene_00998449	AFP	0.904706	0.00201175
Unigene_00998473	AFW	0.840025	0.00904642
Unigene_00998473	AFP	0.917753	0.00130654
Unigene_00998536	AFP	0.831693	0.0104652
Unigene_01007689	AFW	0.863406	0.00573647
Unigene_01007689	AFP	0.935508	0.000638573
Unigene_01007690	AFW	0.865006	0.0055442
Unigene_01007690	AFP	0.936612	0.000606864
Unigene_01007691	AFW	0.864843	0.00556365
Unigene_01007691	AFP	0.933655	0.00069424
Unigene_01007692	AFW	0.828457	0.011052
Unigene_01007692	AFP	0.915218	0.00142828
Unigene_01007701	AFW	0.851855	0.007252
Unigene_01007701	AFP	0.930477	0.00079689
Unigene_01007704	AFW	0.828425	0.011058
Unigene_01007704	AFP	0.916534	0.00136421
Unigene_01017084	AFP	0.903463	0.00208944
Unigene_01020354	AFW	0.801316	0.0168021
Unigene_01020354	AFP	0.901378	0.00222419
Unigene_01023430	AFW	0.869097	0.00507162
Unigene_01023430	AFP	0.953632	0.000240634
Unigene_01023431	AFW	0.868586	0.0051292
Unigene_01023431	AFP	0.932872	0.000718679
Unigene_01023433	AFW	0.852681	0.00713601
Unigene_01023433	AFP	0.93084	0.000784685
Unigene_01023435	AFW	0.849534	0.00758425
Unigene_01023435	AFP	0.927222	0.000911867
Unigene_01023440	AFW	0.826119	0.0114886
Unigene_01023440	AFP	0.918077	0.00129146
Unigene_01026873	AFW	0.83607	0.00970356
Unigene_01026873	AFP	0.93281	0.000720613
Unigene_01026874	AFW	0.861328	0.00599254
Unigene_01026874	AFP	0.939526	0.000528134
Unigene_01026875	AFW	0.864024	0.00566177
Unigene_01026875	AFP	0.941734	0.000473167
Unigene_01027309	AFW	0.818419	0.0130031
Unigene_01027309	AFP	0.91723	0.00133109
Unigene_01028852	AFW	0.866242	0.00539863
Unigene_01028852	AFP	0.93073	0.00078837
Unigene_01031977	AFW	0.862797	0.0058108
Unigene_01031977	AFP	0.934262	0.000675664
Unigene_01042902	AFW	0.838899	0.00923063
Unigene_01042902	AFP	0.92294	0.00107891
Unigene_01044128	AFW	0.863236	0.00575717
Unigene_01044128	AFP	0.932409	0.000733366
Unigene_01044765	AFP	0.898346	0.00242996
Unigene_01048349	AFW	0.847976	0.00781262
Unigene_01048349	AFP	0.93752	0.000581552
Unigene_01051341	AFW	0.847142	0.00793671
Unigene_01051341	AFP	0.932462	0.000731693
Unigene_01060410	AFW	0.823546	0.0119816
Unigene_01060410	AFP	0.916412	0.00137008
Unigene_01060411	BW	0.880354	0.00390689
Unigene_01060411	CW	0.86673	0.00534178
Unigene_01060411	EW	0.835604	0.00978295
Unigene_01060411	AFW	0.938989	0.000542108
Unigene_01060411	AFP	0.90482	0.00200471
Unigene_01065493	AFW	0.848425	0.00774635
Unigene_01065493	AFP	0.919381	0.00123201
Unigene_01065496	AFW	0.866837	0.00532941
Unigene_01065496	AFP	0.936373	0.000613615
Unigene_01069630	AFW	0.868728	0.00511319
Unigene_01069630	AFP	0.942858	0.000446678
Unigene_01069676	AFW	0.838847	0.00923911
Unigene_01069676	AFP	0.925013	0.00099575
Unigene_01073392	AFW	0.863191	0.00576271
Unigene_01073392	AFP	0.936433	0.000611915
Unigene_01079130	AFW	0.842223	0.00869378
Unigene_01079130	AFP	0.926198	0.00095016
Unigene_01082698	AFW	0.843525	0.00848918
Unigene_01082698	AFP	0.928883	0.000851929
Unigene_01083192	AFW	0.888342	0.0031953
Unigene_01083192	AFP	0.923938	0.00103833
Unigene_01083193	AFW	0.862441	0.00585444
Unigene_01083193	AFP	0.940555	0.00050201
Unigene_01089105	AFW	0.817945	0.0131004
Unigene_01089105	AFP	0.913432	0.00151839
Unigene_01089947	AFW	0.870845	0.00487785
Unigene_01089947	AFP	0.949678	0.000306665
Unigene_01090154	AFW	0.849042	0.00765595
Unigene_01090154	AFP	0.93298	0.000715244
Unigene_01095436	AFW	0.84177	0.00876583
Unigene_01095436	AFP	0.918353	0.00127874
Unigene_01095441	AFW	0.862337	0.00586736
Unigene_01095441	AFP	0.937409	0.00058461
Unigene_01095442	AFW	0.82515	0.0116728
Unigene_01095442	AFP	0.921219	0.00115128
Unigene_01095447	AFW	0.814909	0.0137333
Unigene_01095447	AFP	0.903665	0.0020767
Unigene_01095449	AFW	0.874227	0.00451662
[truncated: 688 more rows]
